# Supplementary material for: Experience Recruits MSK1 to Expand the Dynamic Range of Synapses and Enhance Cognition
Source: J Neurosci. 2020 Jun 10;40(24):4644–60. doi: 10.1523/JNEUROSCI.2765-19.2020 (PMC7294801; doi:10.1523/JNEUROSCI.2765-19.2020)
Supplement: Table 7-1. [file ns-JN-RM-2765-19-s12.xlsx]

## Sheet: 7-1 Sample Read Summary
		Aligned Reads		Discarded Reads		QC
Sample	Reads	No. Aligned	% Aligned	Too many loci	Too short	QC Fail?	Reason for removal
Sample_1	37300930	33779256	0.9056	0.0598	0.0337	N	N/A
Sample_2	60872481	55368413	0.9096	0.0543	0.0351	N	Poor Intra-group correlation
Sample_3	68112714	63243581	0.9285	0.0468	0.0236	N	N/A
Sample_4	68708016	63584918	0.9254	0.0503	0.0231	N	N/A
Sample_5	23604176	21672446	0.9182	0.0532	0.0274	N	N/A
Sample_6	44747092	41767971	0.9334	0.041	0.0245	N	N/A
Sample_7	16485055	15129511	0.9178	0.0518	0.0294	N	N/A
Sample_8	39806341	36135727	0.9078	0.0432	0.0479	N	N/A
Sample_9	11577051	10584291	0.9142	0.0451	0.0396	N	Poor Intra-group correlation
Sample_10	37601463	34910332	0.9284	0.0486	0.0218	N	N/A
Sample_11	29332842	27212145	0.9277	0.0418	0.0294	N	N/A
Sample_12	30636000	28221471	0.9212	0.0478	0.0294	N	Poor Intra-group correlation
Sample_13	52147252	48160623	0.9236	0.0462	0.029	N	N/A
Sample_14	40972630	37553681	0.9166	0.0642	0.0181	N	N/A
Sample_15	37569198	35008929	0.9319	0.0449	0.0221	N	N/A
Sample_16	37002058	34430087	0.9305	0.0434	0.025	N	N/A
Sample_17	30436947	28356787	0.9317	0.0426	0.0248	N	N/A
Sample_31B	38844976	36175720	0.9313	0.0426	0.0248	N	Poor Intra-group correlation
Sample_32A	41381932	38509329	0.9306	0.0421	0.0261	N	N/A
Sample_33A	57355419	53409931	0.9312	0.0444	0.0232	N	N/A
Sample_33B	53128554	40661002	0.7653	0.0665	0.1672	Y	Mitochondrial RNA Contamination and poor intra-group correlation
Sample_34B	22090372	37345	0.0017	0.0002	0.9979	Y	rRNA contamination and low quality reads trimmed left reads too short for accurate unique alignment.
Sample_35A	75444925	69720060	0.9241	0.0455	0.029	N	Poor Intra-group correlation
Sample_36A	38731265	35438393	0.915	0.0455	0.0384	N	N/A
Average	4.17578e+07	3.85624e+07	0.922923	0.0475045	0.0284273
Standard Deviation	1.64261e+07	1.52077e+07	0.00859396	0.00600028	0.00693117
