# Supplementary material for: Experience Recruits MSK1 to Expand the Dynamic Range of Synapses and Enhance Cognition
Source: J Neurosci. 2020 Jun 10;40(24):4644–60. doi: 10.1523/JNEUROSCI.2765-19.2020 (PMC7294801; doi:10.1523/JNEUROSCI.2765-19.2020)
Supplement: Table 7-2. [file ns-JN-RM-2765-19-s11.xlsx]

## Sheet: 7-2 DESeq2 Sample Table
sampleName	fileName	condition	genotype	housing
1	Sample_1.txt	KDSH	mut	house1
3	Sample_3.txt	KDSH	mut	house1
4	Sample_4.txt	KDSH	mut	house1
5	Sample_5.txt	KDSH	mut	house1
6	Sample_6.txt	KDSH	mut	house1
7	Sample_7.txt	KDEE	mut	house2
8	Sample_8.txt	KDEE	mut	house2
32A	Sample_32A.txt	KDEE	mut	house2
36A	Sample_36A.txt	KDEE	mut	house2
10	Sample_10.txt	WTSH	WT	house1
11	Sample_11.txt	WTSH	WT	house1
13	Sample_13.txt	WTSH	WT	house1
14	Sample_14.txt	WTSH	WT	house1
15	Sample_15.txt	WTSH	WT	house1
16	Sample_16.txt	WTEE	WT	house2
17	Sample_17.txt	WTEE	WT	house2
33A	Sample_33A.txt	WTEE	WT	house2
