# Supplementary material for: Experience Recruits MSK1 to Expand the Dynamic Range of Synapses and Enhance Cognition
Source: J Neurosci. 2020 Jun 10;40(24):4644–60. doi: 10.1523/JNEUROSCI.2765-19.2020 (PMC7294801; doi:10.1523/JNEUROSCI.2765-19.2020)
Supplement: Table 7-3. [file ns-JN-RM-2765-19-s10.xlsx]

## Sheet: 7-3 DEG Summary
Number of DEGs Adj. (p < 0.05)	WTSH	WTEE	KDSH	KDEE
Wildtype standard-housed (WTSH)	x	475	3	-
Wildtype environmentally enriched (WTEE)	475	x	-	11
Kinase-dead standard-housed (KDSH)	3	-	x	256
Kinase-dead environmentally enriched (KDEE)	-	11	256	x
