# Supplementary material for: Experience Recruits MSK1 to Expand the Dynamic Range of Synapses and Enhance Cognition
Source: J Neurosci. 2020 Jun 10;40(24):4644–60. doi: 10.1523/JNEUROSCI.2765-19.2020 (PMC7294801; doi:10.1523/JNEUROSCI.2765-19.2020)
Supplement: Table 7-4. [file ns-JN-RM-2765-19-s09.xlsx]

## Sheet: 7-4 DEGs_WTSHvsKDSH
	baseMean	log2FoldChange	lfcMLE	lfcSE	stat	pvalue	padj	ensembl	RefSeq	entrez
Rpl22l1	555.664	-0.46078	-0.601881	0.0958803	-4.80578	1.54152e-06	0.027123	ENSMUSG00000039221	NM_001347226	68028
Rpl39	1670.56	-0.434086	-0.542472	0.0904275	-4.80038	1.58364e-06	0.027123	ENSMUSG00000079641	NM_026055	67248
Gm44164	68.8225	0.491246	1.38917	0.107777	4.55798	5.16488e-06	0.0442294	NA	NA	NA
