# Supplementary material for: Experience Recruits MSK1 to Expand the Dynamic Range of Synapses and Enhance Cognition
Source: J Neurosci. 2020 Jun 10;40(24):4644–60. doi: 10.1523/JNEUROSCI.2765-19.2020 (PMC7294801; doi:10.1523/JNEUROSCI.2765-19.2020)
Supplement: Table 7-5. [file ns-JN-RM-2765-19-s08.xlsx]

## Sheet: 7-5 DEGs_Unique WT post-EE
1	Aox1
2	Slc38a3
3	Fxyd1
4	Tcea3
5	E230013L22Rik
6	Hist1h1c
7	Nqo1
8	Npc2
9	Gstm2
10	H2-Eb1
11	Cd82
12	Stra6
13	Arsg
14	Spag16
15	Tmem27
16	Zscan10
17	Cd74
18	Hemk1
19	Prelp
20	Prr32
21	Antxr1
22	Stk39
23	Klhdc7a
24	Cpt1a
25	Lrrc23
26	Ctsd
27	Cfap126
28	Inmt
29	Myo5c
30	Acad8
31	Dnaic2
32	Tor3a
33	Fam189a2
34	Cutal
35	Kcnj13
36	Otx2
37	Tmem86a
38	Folr1
39	Bsg
40	Slc22a8
41	Xirp1
42	Paqr5
43	2410004P03Rik
44	Fkbp9
45	4833427G06Rik
46	Mxra8
47	Sema3f
48	Agtrap
49	Cd63
50	Mgp
51	Gm853
52	Ccdc114
53	Hbb-bs
54	Rrh
55	Jhy
56	Tor4a
57	Creb3l1
58	Slco1c1
59	Trip10
60	D630024D03Rik
61	Klhdc8b
62	Dnali1
63	Crtap
64	Dlec1
65	Pltp
66	Hspb6
67	Phldb2
68	Cfap43
69	Cpt2
70	2010-09-01
71	Naga
72	Ccdc113
73	Slc16a6
74	Hmgcs2
75	Iqgap1
76	Agbl2
77	Gm29538
78	Tmem237
79	Pdpn
80	Slc1a5
81	Lyz2
82	Kif9
83	Tuft1
84	Catip
85	Ppfibp2
86	BC021767
87	Aph1c
88	Lpin3
89	Cfap44
90	Slc12a4
91	Prkcq
92	Ttc25
93	Islr
94	Aldh2
95	Plcd1
96	Slc19a1
97	Lgals1
98	Slc26a7
99	Dock6
100	Glb1l
101	Ttll6
102	Pafah2
103	Sgk3
104	Plin3
105	Spata6
106	Il17rc
107	Lum
108	Fbln5
109	Hbb-bt
110	Nxn
111	Serping1
112	Cyb561
113	Rom1
114	Bdh2
115	Hyal3
116	Aldh3b1
117	Cfap206
118	Hba-a2
119	Dpp7
120	Hist1h2bc
121	Ifi27
122	RP24-298N7.11
123	Robo3
124	Emilin1
125	Cast
126	Gm16150
127	Chia1
128	Nek5
129	Fbn1
130	Cfap70
131	Slc16a4
132	Dnaaf3
133	Nudt7
134	Loxl4
135	Nek11
136	BC034090
137	Adh1
138	Gas2l2
139	Ttc21a
140	Aass
141	Arhgef16
142	Col3a1
143	Cpn1
144	Pcp4l1
145	Rsph4a
146	Gstt2
147	Wdr78
148	Bst2
149	Tep1
150	Nt5dc1
151	Loxl2
152	Cep41
153	Cdc14b
154	Phactr2
155	Dnah6
156	Spata18
157	Rsph9
158	Ubxn10
159	Slc22a18
160	Slc29a4
161	Cgn
162	Spag8
163	Neat1
164	Crb3
165	Fbxo36
166	Capn6
167	Cped1
168	Plekhg2
169	Cfh
170	Cp
171	Sdc1
172	Ptgds
173	Atp10d
174	Txnip
175	Ngfr
176	Ubxn11
177	Ttc39a
178	Aebp1
179	Wnk4
180	Col13a1
181	Colec12
182	Loxl1
183	Hist1h1e
184	Bmp4
185	Batf3
186	Maats1
187	Fmod
188	Rnaset2a
189	Bcar3
190	Prdm16
191	Ctsc
192	Patj
193	Sdpr
194	Vcam1
195	Igfbp7
196	Ggh
197	Gulp1
198	Igf2os
199	Mvd
200	Slc6a13
201	Tmc6
202	Cd55
203	Lgals3
204	Clic3
205	Nek8
206	Hey2
207	Cox7a1
208	Itga10
209	Cyp1b1
210	Etnk2
211	Trappc6a
212	Col4a6
213	Ccdc60
214	Gm11992
215	Gjb2
216	Cfap52
217	Hist1h2be
218	Ptgis
219	Ttc12
220	Ccdc141
221	Cmtm8
222	Mvp
223	Cdc42bpg
224	Ccdc187
225	Slc12a2
226	Col20a1
227	Smim5
228	Cfap69
229	Pih1d2
230	Capsl
231	Aldh1a2
232	Ctf1
233	Edn3
234	Efhc1
235	Trim21
236	Dynlrb2
237	Hmgb2
238	Tmco4
239	Tram2
240	Loxl3
241	Erich2
242	Gm20632
243	Plekha4
244	Gnmt
245	Cfap61
246	Saxo2
247	Aim1
248	Tax1bp3
249	1700040L02Rik
250	Ramp3
251	Pqlc3
252	Angptl4
253	Espl1
254	Mrc1
255	Syne3
256	Fgl2
257	Tmem220
258	Rubcnl
259	Neurod1
260	A730056A06Rik
261	Nkx2-2
