# Supplementary material for: Experience Recruits MSK1 to Expand the Dynamic Range of Synapses and Enhance Cognition
Source: J Neurosci. 2020 Jun 10;40(24):4644–60. doi: 10.1523/JNEUROSCI.2765-19.2020 (PMC7294801; doi:10.1523/JNEUROSCI.2765-19.2020)
Supplement: Table 7-6. [file ns-JN-RM-2765-19-s07.xlsx]

## Sheet: 7-6 DEGs_Unique KD post-EE
1	Shroom3
2	Cdkn1a
3	Plek2
4	Fzd7
5	Cldn3
6	Serpinh1
7	Ltc4s
8	Tead2
9	Plekhf1
10	RP24-298N7.10
11	Hcar1
12	Chdh
13	Fscn2
14	Gm16314
15	Rbm20
16	Ston1
17	1700007K13Rik
18	Lama1
19	Alx4
20	Alpl
21	Fam46a
22	Smad6
23	Fcgr2b
24	Ccdc102a
25	Ifitm1
26	Klf2
27	Sptbn5
28	Stbd1
29	Gm16551
30	Cdhr3
31	Frmpd2
32	Serpinb1a
33	Gpr34
34	Ccdc153
35	Opalin
36	4930556I23Rik
37	Erich5
38	B130034C11Rik
39	Fam89a
40	Itga11
41	Myb
42	Mb21d1
