# Supplementary material for: Experience Recruits MSK1 to Expand the Dynamic Range of Synapses and Enhance Cognition
Source: J Neurosci. 2020 Jun 10;40(24):4644–60. doi: 10.1523/JNEUROSCI.2765-19.2020 (PMC7294801; doi:10.1523/JNEUROSCI.2765-19.2020)
Supplement: Table 7-8. [file ns-JN-RM-2765-19-s05.xlsx]

## Sheet: 7-8 GOTerms_Common post-EE
	GO.ID	Term	Annotated	Significant	Expected	% of GO genes	enrichment	Rank in fish.class	fish.class	Benjamini.Fish.Class
1	GO:0007155	cell adhesion	1107	43	13.46	3.88437	3.19465	1	7.3e-12	9.261e-09
2	GO:0022610	biological adhesion	1117	43	13.59	3.8496	3.16409	2	9.8e-12	9.261e-09
3	GO:0043062	extracellular structure organization	244	17	2.97	6.96721	5.72391	3	7.7e-09	4.851e-06
4	GO:0030198	extracellular matrix organization	204	15	2.48	7.35294	6.04839	4	3e-08	1.4175e-05
5	GO:0007167	enzyme linked receptor protein signaling pathway	789	29	9.6	3.67554	3.02083	5	9.9e-08	3.7422e-05
6	GO:0042221	response to chemical	3132	69	38.09	2.20307	1.8115	6	1.6e-07	5.04e-05
7	GO:0072358	cardiovascular system development	673	25	8.19	3.71471	3.0525	7	6.8e-07	0.0001701
8	GO:0090092	regulation of transmembrane receptor protein serine/threonine kinase signaling pathway	194	13	2.36	6.70103	5.50847	8	7.4e-07	0.0001701
9	GO:0001568	blood vessel development	633	24	7.7	3.79147	3.11688	9	8.1e-07	0.0001701
10	GO:0048646	anatomical structure formation involved in morphogenesis	991	31	12.05	3.12815	2.57261	10	1.2e-06	0.000206182
11	GO:0071363	cellular response to growth factor stimulus	513	21	6.24	4.09357	3.36538	11	1.2e-06	0.000206182
12	GO:0070848	response to growth factor	523	21	6.36	4.0153	3.30189	12	1.7e-06	0.000243
13	GO:0001944	vasculature development	661	24	8.04	3.63086	2.98507	13	1.7e-06	0.000243
14	GO:0009653	anatomical structure morphogenesis	2352	54	28.61	2.29592	1.88745	14	1.8e-06	0.000243
15	GO:0007178	transmembrane receptor protein serine/threonine kinase signaling pathway	289	15	3.52	5.19031	4.26136	15	2.6e-06	0.0003276
16	GO:0090100	positive regulation of transmembrane receptor protein serine/threonine kinase signaling pathway	97	9	1.18	9.27835	7.62712	16	2.8e-06	0.00033075
17	GO:0072359	circulatory system development	984	30	11.97	3.04878	2.50627	17	3e-06	0.000333529
18	GO:0015893	drug transport	166	11	2.02	6.62651	5.44554	18	6e-06	0.000612
19	GO:0030155	regulation of cell adhesion	570	21	6.93	3.68421	3.0303	19	6.4e-06	0.000612
20	GO:0090287	regulation of cellular response to growth factor stimulus	236	13	2.87	5.50847	4.52962	20	6.5e-06	0.000612
21	GO:0007162	negative regulation of cell adhesion	237	13	2.88	5.48523	4.51389	21	6.8e-06	0.000612
22	GO:0009887	animal organ morphogenesis	872	27	10.61	3.09633	2.54477	22	7.5e-06	0.000644318
23	GO:0030509	BMP signaling pathway	141	10	1.71	7.0922	5.84795	23	8.8e-06	0.00070875
24	GO:0060349	bone morphogenesis	85	8	1.03	9.41176	7.76699	24	9e-06	0.00070875
25	GO:0048513	animal organ development	2775	58	33.75	2.09009	1.71852	25	1.3e-05	0.00091
26	GO:0071772	response to BMP	148	10	1.8	6.75676	5.55556	26	1.3e-05	0.00091
27	GO:0071773	cellular response to BMP stimulus	148	10	1.8	6.75676	5.55556	27	1.3e-05	0.00091
28	GO:0034755	iron ion transmembrane transport	13	4	0.16	30.7692	25	28	1.4e-05	0.000912414
29	GO:0010033	response to organic substance	2324	51	28.27	2.19449	1.80403	29	1.4e-05	0.000912414
30	GO:0006820	anion transport	464	18	5.64	3.87931	3.19149	30	1.5e-05	0.000945
31	GO:0035239	tube morphogenesis	804	25	9.78	3.10945	2.55624	31	1.6e-05	0.000975484
32	GO:0035295	tube development	972	28	11.82	2.88066	2.36887	32	1.9e-05	0.00111176
33	GO:0060669	embryonic placenta morphogenesis	28	5	0.34	17.8571	14.7059	33	2e-05	0.00111176
34	GO:0051216	cartilage development	155	10	1.89	6.45161	5.29101	34	2e-05	0.00111176
35	GO:0048705	skeletal system morphogenesis	196	11	2.38	5.61224	4.62185	35	2.9e-05	0.001566
36	GO:0010817	regulation of hormone levels	443	17	5.39	3.83747	3.15399	36	3.1e-05	0.00158351
37	GO:0010812	negative regulation of cell-substrate adhesion	50	6	0.61	12	9.83607	37	3.1e-05	0.00158351
38	GO:0051179	localization	5086	89	61.86	1.7499	1.43873	38	3.5e-05	0.00174079
39	GO:0003006	developmental process involved in reproduction	590	20	7.18	3.38983	2.78552	39	3.6e-05	0.00174462
40	GO:0043506	regulation of JUN kinase activity	76	7	0.92	9.21053	7.6087	40	3.8e-05	0.0017955
41	GO:0043408	regulation of MAPK cascade	646	21	7.86	3.25077	2.67176	41	4.2e-05	0.00193395
42	GO:0071495	cellular response to endogenous stimulus	1017	28	12.37	2.7532	2.26354	42	4.3e-05	0.00193395
43	GO:0001501	skeletal system development	411	16	5	3.89294	3.2	43	4.4e-05	0.00193395
44	GO:0070887	cellular response to chemical stimulus	2299	49	27.96	2.13136	1.7525	44	4.7e-05	0.00201886
45	GO:0051674	localization of cell	1314	33	15.98	2.51142	2.06508	45	5.2e-05	0.00213128
46	GO:0048870	cell motility	1314	33	15.98	2.51142	2.06508	46	5.2e-05	0.00213128
47	GO:0000041	transition metal ion transport	80	7	0.97	8.75	7.21649	47	5.3e-05	0.00213128
48	GO:0031589	cell-substrate adhesion	289	13	3.52	4.49827	3.69318	48	5.5e-05	0.00216563
49	GO:0032835	glomerulus development	56	6	0.68	10.7143	8.82353	49	5.9e-05	0.00226059
50	GO:0090031	positive regulation of steroid hormone biosynthetic process	7	3	0.09	42.8571	33.3333	50	6e-05	0.00226059
51	GO:0009719	response to endogenous stimulus	1151	30	14	2.60643	2.14286	51	6.1e-05	0.00226059
52	GO:0050896	response to stimulus	6556	107	79.74	1.63209	1.34186	52	6.4e-05	0.00228226
53	GO:0040011	locomotion	1508	36	18.34	2.38727	1.96292	53	6.4e-05	0.00228226
54	GO:0061448	connective tissue development	216	11	2.63	5.09259	4.18251	54	6.9e-05	0.00240545
55	GO:0071310	cellular response to organic substance	1885	42	22.93	2.22812	1.83166	55	7e-05	0.00240545
56	GO:0030510	regulation of BMP signaling pathway	84	7	1.02	8.33333	6.86275	56	7.3e-05	0.00246375
57	GO:0098656	anion transmembrane transport	182	10	2.21	5.49451	4.52489	57	7.9e-05	0.00261947
58	GO:0015711	organic anion transport	344	14	4.18	4.06977	3.34928	58	8.4e-05	0.00273724
59	GO:0001655	urogenital system development	302	13	3.67	4.30464	3.54223	59	8.6e-05	0.00275492
60	GO:0015677	copper ion import	8	3	0.1	37.5	30	60	9.5e-05	0.0029925
61	GO:0060429	epithelium development	959	26	11.66	2.71116	2.22985	61	0.00011	0.00335323
62	GO:0042476	odontogenesis	90	7	1.09	7.77778	6.42202	62	0.00011	0.00335323
63	GO:0043405	regulation of MAP kinase activity	271	12	3.3	4.42804	3.63636	63	0.00012	0.00354375
64	GO:0009888	tissue development	1558	36	18.95	2.31065	1.89974	64	0.00012	0.00354375
65	GO:0048514	blood vessel morphogenesis	547	18	6.65	3.29068	2.70677	65	0.00013	0.00357568
66	GO:0032872	regulation of stress-activated MAPK cascade	194	10	2.36	5.15464	4.23729	66	0.00013	0.00357568
67	GO:0048771	tissue remodeling	158	9	1.92	5.6962	4.6875	67	0.00014	0.00357568
68	GO:0015718	monocarboxylic acid transport	124	8	1.51	6.45161	5.29801	68	0.00014	0.00357568
69	GO:0016477	cell migration	1205	30	14.66	2.48963	2.04638	69	0.00014	0.00357568
70	GO:0001525	angiogenesis	453	16	5.51	3.53201	2.90381	70	0.00014	0.00357568
71	GO:0051270	regulation of cellular component movement	865	24	10.52	2.77457	2.28137	71	0.00014	0.00357568
72	GO:0000165	MAPK cascade	704	21	8.56	2.98295	2.45327	72	0.00014	0.00357568
73	GO:0070302	regulation of stress-activated protein kinase signaling cascade	195	10	2.37	5.12821	4.21941	73	0.00014	0.00357568
74	GO:0032836	glomerular basement membrane development	9	3	0.11	33.3333	27.2727	74	0.00014	0.00357568
75	GO:0001892	embryonic placenta development	95	7	1.16	7.36842	6.03448	75	0.00016	0.004032
76	GO:0007166	cell surface receptor signaling pathway	2089	44	25.41	2.10627	1.7316	76	0.00017	0.00422763
77	GO:0023014	signal transduction by protein phosphorylation	718	21	8.73	2.92479	2.4055	77	0.00018	0.00441818
78	GO:0042475	odontogenesis of dentin-containing tooth	69	6	0.84	8.69565	7.14286	78	0.00019	0.00460385
79	GO:0038063	collagen-activated tyrosine kinase receptor signaling pathway	10	3	0.12	30	25	79	0.0002	0.004725
80	GO:0002921	negative regulation of humoral immune response	10	3	0.12	30	25	80	0.0002	0.004725
81	GO:0001822	kidney development	245	11	2.98	4.4898	3.69128	81	0.00021	0.0049
82	GO:0060343	trabecula formation	25	4	0.3	16	13.3333	82	0.00022	0.00507073
83	GO:0030850	prostate gland development	46	5	0.56	10.8696	8.92857	83	0.00023	0.00523735
84	GO:2000145	regulation of cell motility	786	22	9.56	2.79898	2.30126	84	0.00024	0.00533647
85	GO:0046942	carboxylic acid transport	249	11	3.03	4.41767	3.63036	85	0.00024	0.00533647
86	GO:0015849	organic acid transport	250	11	3.04	4.4	3.61842	86	0.00025	0.00549419
87	GO:0048608	reproductive structure development	384	14	4.67	3.64583	2.99786	87	0.00026	0.00564828
88	GO:0060346	bone trabecula formation	11	3	0.13	27.2727	23.0769	88	0.00027	0.00579886
89	GO:0065008	regulation of biological quality	3225	60	39.23	1.86047	1.52944	89	0.00028	0.00581538
90	GO:1901343	negative regulation of vasculature development	104	7	1.26	6.73077	5.55556	90	0.00028	0.00581538
91	GO:0060348	bone development	174	9	2.12	5.17241	4.24528	91	0.00028	0.00581538
92	GO:0061458	reproductive system development	387	14	4.71	3.61757	2.9724	92	0.00029	0.00595761
93	GO:0006811	ion transport	1321	31	16.07	2.34671	1.92906	93	0.0003	0.00609677
94	GO:0040012	regulation of locomotion	858	23	10.44	2.68065	2.20307	94	0.00032	0.00643404
95	GO:0030334	regulation of cell migration	752	21	9.15	2.79255	2.29508	95	0.00034	0.00648
96	GO:0061971	replacement bone morphogenesis	50	5	0.61	10	8.19672	96	0.00034	0.00648
97	GO:0060350	endochondral bone morphogenesis	50	5	0.61	10	8.19672	97	0.00034	0.00648
98	GO:0060351	cartilage development involved in endochondral bone morphogenesis	28	4	0.34	14.2857	11.7647	98	0.00035	0.00648
99	GO:0046879	hormone secretion	303	12	3.69	3.9604	3.25203	99	0.00035	0.00648
100	GO:0046916	cellular transition metal ion homeostasis	77	6	0.94	7.79221	6.38298	100	0.00035	0.00648
101	GO:0055076	transition metal ion homeostasis	108	7	1.31	6.48148	5.34351	101	0.00035	0.00648
102	GO:0042325	regulation of phosphorylation	1333	31	16.21	2.32558	1.9124	102	0.00035	0.00648
103	GO:0038065	collagen-activated signaling pathway	12	3	0.15	25	20	103	0.00036	0.00648
104	GO:0043508	negative regulation of JUN kinase activity	12	3	0.15	25	20	104	0.00036	0.00648
105	GO:1902337	regulation of apoptotic process involved in morphogenesis	12	3	0.15	25	20	105	0.00036	0.00648
106	GO:0051403	stress-activated MAPK cascade	220	10	2.68	4.54545	3.73134	106	0.00037	0.00653551
107	GO:0010717	regulation of epithelial to mesenchymal transition	78	6	0.95	7.69231	6.31579	107	0.00037	0.00653551
108	GO:0061383	trabecula morphogenesis	51	5	0.62	9.80392	8.06452	108	0.00038	0.00665
109	GO:0060740	prostate gland epithelium morphogenesis	29	4	0.35	13.7931	11.4286	109	0.0004	0.00681639
110	GO:0060512	prostate gland morphogenesis	29	4	0.35	13.7931	11.4286	110	0.0004	0.00681639
111	GO:0044092	negative regulation of molecular function	876	23	10.65	2.62557	2.15962	111	0.00042	0.00681639
112	GO:0009914	hormone transport	310	12	3.77	3.87097	3.18302	112	0.00043	0.00681639
113	GO:0022414	reproductive process	1109	27	13.49	2.43463	2.00148	113	0.00044	0.00681639
114	GO:2000040	regulation of planar cell polarity pathway involved in axis elongation	3	2	0.04	66.6667	50	114	0.00044	0.00681639
115	GO:2000041	negative regulation of planar cell polarity pathway involved in axis elongation	3	2	0.04	66.6667	50	115	0.00044	0.00681639
116	GO:2000860	positive regulation of aldosterone secretion	3	2	0.04	66.6667	50	116	0.00044	0.00681639
117	GO:2000857	positive regulation of mineralocorticoid secretion	3	2	0.04	66.6667	50	117	0.00044	0.00681639
118	GO:0015679	plasma membrane copper ion transport	3	2	0.04	66.6667	50	118	0.00044	0.00681639
119	GO:0032346	positive regulation of aldosterone metabolic process	3	2	0.04	66.6667	50	119	0.00044	0.00681639
120	GO:0032349	positive regulation of aldosterone biosynthetic process	3	2	0.04	66.6667	50	120	0.00044	0.00681639
121	GO:0072001	renal system development	267	11	3.25	4.11985	3.38462	121	0.00044	0.00681639
122	GO:0000003	reproduction	1110	27	13.5	2.43243	2	122	0.00044	0.00681639
123	GO:2000095	regulation of Wnt signaling pathway, planar cell polarity pathway	13	3	0.16	23.0769	18.75	123	0.00046	0.00701129
124	GO:1904748	regulation of apoptotic process involved in development	13	3	0.16	23.0769	18.75	124	0.00046	0.00701129
125	GO:0060986	endocrine hormone secretion	54	5	0.66	9.25926	7.57576	125	0.00049	0.0074088
126	GO:0055085	transmembrane transport	1120	27	13.62	2.41071	1.98238	126	0.00051	0.00765
127	GO:0006826	iron ion transport	31	4	0.38	12.9032	10.5263	127	0.00052	0.00767813
128	GO:0048762	mesenchymal cell differentiation	189	9	2.3	4.7619	3.91304	128	0.00052	0.00767813
129	GO:0032502	developmental process	5147	85	62.6	1.65145	1.35783	129	0.00053	0.00776512
130	GO:0060389	pathway-restricted SMAD protein phosphorylation	55	5	0.67	9.09091	7.46269	130	0.00054	0.00779084
131	GO:0048869	cellular developmental process	3665	65	44.58	1.77353	1.45805	131	0.00054	0.00779084
132	GO:0043410	positive regulation of MAPK cascade	463	15	5.63	3.23974	2.6643	132	0.00056	0.00795789
133	GO:0022603	regulation of anatomical structure morphogenesis	951	24	11.57	2.52366	2.07433	133	0.00056	0.00795789
134	GO:0007601	visual perception	117	7	1.42	5.98291	4.92958	134	0.00057	0.0080223
135	GO:0042327	positive regulation of phosphorylation	896	23	10.9	2.56696	2.11009	135	0.00058	0.0080223
136	GO:0002577	regulation of antigen processing and presentation	14	3	0.17	21.4286	17.6471	136	0.00058	0.0080223
137	GO:1903825	organic acid transmembrane transport	85	6	1.03	7.05882	5.82524	137	0.00059	0.0080223
138	GO:0034446	substrate adhesion-dependent cell spreading	85	6	1.03	7.05882	5.82524	138	0.00059	0.0080223
139	GO:1905039	carboxylic acid transmembrane transport	85	6	1.03	7.05882	5.82524	139	0.00059	0.0080223
140	GO:0060485	mesenchyme development	234	10	2.85	4.2735	3.50877	140	0.0006	0.00804255
141	GO:0007169	transmembrane receptor protein tyrosine kinase signaling pathway	517	16	6.29	3.09478	2.54372	141	0.0006	0.00804255
142	GO:0050793	regulation of developmental process	2285	45	27.79	1.96937	1.61929	142	0.00062	0.00825211
143	GO:0046328	regulation of JNK cascade	157	8	1.91	5.09554	4.18848	143	0.00068	0.00898741
144	GO:0001837	epithelial to mesenchymal transition	121	7	1.47	5.78512	4.7619	144	0.0007	0.00906164
145	GO:0050953	sensory perception of light stimulus	121	7	1.47	5.78512	4.7619	145	0.0007	0.00906164
146	GO:0090288	negative regulation of cellular response to growth factor stimulus	121	7	1.47	5.78512	4.7619	146	0.0007	0.00906164
147	GO:0050886	endocrine process	88	6	1.07	6.81818	5.60748	147	0.00071	0.009072
148	GO:0048856	anatomical structure development	4812	80	58.53	1.66251	1.36682	148	0.00072	0.009072
149	GO:0046886	positive regulation of hormone biosynthetic process	15	3	0.18	20	16.6667	149	0.00072	0.009072
150	GO:0061430	bone trabecula morphogenesis	15	3	0.18	20	16.6667	150	0.00072	0.009072
151	GO:0071702	organic substance transport	2235	44	27.18	1.96868	1.61884	151	0.00073	0.00913709
152	GO:0030513	positive regulation of BMP signaling pathway	34	4	0.41	11.7647	9.7561	152	0.00074	0.00920132
