# Supplementary material for: Experience Recruits MSK1 to Expand the Dynamic Range of Synapses and Enhance Cognition
Source: J Neurosci. 2020 Jun 10;40(24):4644–60. doi: 10.1523/JNEUROSCI.2765-19.2020 (PMC7294801; doi:10.1523/JNEUROSCI.2765-19.2020)
Supplement: Table 7-9. [file ns-JN-RM-2765-19-s04.xlsx]

## Sheet: 7-9 GOTerms_Unique WT post-EE
	GO.ID	Term	Annotated	Significant	Expected	% of GO genes	enrichment	Rank in fish.class	fish.class	Benjamini.Fish.Class
1	GO:0043062	extracellular structure organization	244	18	3.56	7.37705	5.05618	1	1.9e-08	3.591e-05
2	GO:0030198	extracellular matrix organization	204	16	2.97	7.84314	5.38721	2	5.2e-08	4.788e-05
3	GO:0001578	microtubule bundle formation	90	11	1.31	12.2222	8.39695	3	7.6e-08	4.788e-05
4	GO:0044782	cilium organization	303	18	4.42	5.94059	4.0724	4	5.1e-07	0.000240975
5	GO:0003341	cilium movement	70	9	1.02	12.8571	8.82353	5	7.7e-07	0.00029106
6	GO:0018057	peptidyl-lysine oxidation	3	3	0.04	100	75	6	3.1e-06	0.000837
7	GO:0035082	axoneme assembly	62	8	0.9	12.9032	8.88889	7	3.1e-06	0.000837
8	GO:0060271	cilium assembly	282	16	4.11	5.67376	3.89294	8	4e-06	0.000945
9	GO:0006820	anion transport	464	20	6.76	4.31034	2.95858	9	1.6e-05	0.00336
10	GO:0030199	collagen fibril organization	45	6	0.66	13.3333	9.09091	10	4.6e-05	0.008694
