# Supplementary material for: Experience Recruits MSK1 to Expand the Dynamic Range of Synapses and Enhance Cognition
Source: J Neurosci. 2020 Jun 10;40(24):4644–60. doi: 10.1523/JNEUROSCI.2765-19.2020 (PMC7294801; doi:10.1523/JNEUROSCI.2765-19.2020)
Supplement: Table 7-10. [file ns-JN-RM-2765-19-s03.xlsx]

## Sheet: 7-10 DEGs_WTEEvsWTSH
	baseMean	log2FoldChange	lfcMLE	lfcSE	stat	pvalue	padj	ensembl	RefSeq	entrez
Krt8	75.4373	1.47084	2.90866	0.112943	13.0228	9.08236e-39	1.99185e-34	ENSMUSG00000049382	NM_031170	16691
Sema3b	229.559	1.39169	2.84199	0.112577	12.3622	4.18667e-35	4.59089e-31	ENSMUSG00000057969	NM_001042779	20347
Slc16a8	88.4627	1.31994	3.02181	0.111788	11.8075	3.56976e-32	2.60962e-28	ENSMUSG00000032988	NM_020516	57274
Gm44250	207.929	1.3023	2.5285	0.112704	11.5551	6.95443e-31	3.05035e-27	NA	NA	NA
Rdh5	181.945	1.29851	2.81049	0.112238	11.5693	5.89939e-31	3.05035e-27	ENSMUSG00000025350	NM_001358527	19682
Oca2	58.1096	1.05748	3.97277	0.101592	10.4091	2.25352e-25	8.237e-22	ENSMUSG00000030450	NM_021879	18431
Dab2	439.269	1.01298	1.39699	0.100742	10.0552	8.71379e-24	2.73003e-20	ENSMUSG00000022150	NM_001008702	13132
Mdfic	178.725	1.12939	2.21786	0.112702	10.0211	1.23175e-23	3.37669e-20	ENSMUSG00000041390	NM_175088	16543
Slc13a4	582.884	1.0945	2.5387	0.111029	9.85777	6.34404e-23	1.5459e-19	ENSMUSG00000029843	NM_172892	243755
Slc37a2	200.659	1.07601	1.78369	0.110597	9.72916	2.26458e-22	4.96645e-19	ENSMUSG00000032122	NM_001145960	56857
Slc4a2	1464.39	1.00645	1.4541	0.104171	9.6615	4.39403e-22	8.7605e-19	ENSMUSG00000028962	NM_001253892	20535
Col17a1	35.2516	0.944467	3.57116	0.0996916	9.47389	2.69622e-21	4.54852e-18	ENSMUSG00000025064	NM_001290825	12821
Tuba1c	94.8804	1.03473	2.69246	0.109131	9.48159	2.50436e-21	4.54852e-18	ENSMUSG00000043091	NM_009448	22146
Cab39l	1254.42	0.975526	1.38865	0.103207	9.4521	3.32099e-21	5.20233e-18	ENSMUSG00000021981	NM_001360591	69008
Perp	156.592	1.05097	1.80183	0.111444	9.43048	4.08218e-21	5.96842e-18	ENSMUSG00000019851	NM_022032	64058
Wfikkn2	112.79	1.05646	2.23965	0.112341	9.40403	5.25116e-21	7.19769e-18	ENSMUSG00000044177	NM_181819	278507
Slc31a1	875.078	0.936591	1.29879	0.10114	9.26033	2.0381e-20	2.62926e-17	ENSMUSG00000066150	NM_175090	20529
Crhr2	108.619	1.01055	1.62215	0.109775	9.20566	3.39593e-20	4.13756e-17	ENSMUSG00000003476	NM_001288618	12922
Pon3	118.599	1.01828	2.45043	0.110824	9.18832	3.99018e-20	4.60572e-17	ENSMUSG00000029759	NM_173006	269823
Col4a4	89.3837	1.02662	2.32306	0.111802	9.18255	4.21013e-20	4.61662e-17	ENSMUSG00000067158	NM_007735	12829
Col8a2	344.931	0.959203	2.92392	0.104917	9.14248	6.10362e-20	6.37421e-17	ENSMUSG00000056174	NM_199473	329941
Drc7	423.2	0.95634	2.76724	0.106036	9.01902	1.89775e-19	1.8918e-16	ENSMUSG00000031786	NM_001042715	330830
Large2	27.114	0.896457	3.54723	0.100048	8.96025	3.2395e-19	3.08894e-16	ENSMUSG00000040434	NM_001166633	228366
Cdkn1c	98.1734	1.00249	2.21017	0.112098	8.94299	3.78796e-19	3.4614e-16	ENSMUSG00000037664	NM_001161624	12577
Ppp1r3b	75.2929	1.00426	2.13093	0.112525	8.92482	4.46413e-19	3.91611e-16	ENSMUSG00000046794	NM_177741	244416
Bmp6	323.017	0.96821	1.52401	0.108726	8.90507	5.33514e-19	4.50019e-16	ENSMUSG00000039004	NM_007556	12161
Ace	1219.01	0.911254	2.86526	0.103931	8.76789	1.82051e-18	1.47873e-15	ENSMUSG00000020681	NM_001281819	11421
Tmprss11a	26.4158	0.826837	4.20802	0.0943843	8.76032	1.94692e-18	1.52492e-15	ENSMUSG00000072845	NM_001033233	194597
Nid2	241.314	0.965065	1.63656	0.111113	8.68542	3.77345e-18	2.85364e-15	ENSMUSG00000021806	NM_008695	18074
Ccdc108	410.574	0.804562	1.03335	0.0932079	8.6319	6.03399e-18	4.41105e-15	NA	NA	NA
Aox1	343.085	0.762882	0.949647	0.0893742	8.53581	1.39176e-17	9.84606e-15	ENSMUSG00000063558	NM_009676	11761
Epn3	238.829	0.88461	2.80264	0.103894	8.51453	1.67272e-17	1.14639e-14	ENSMUSG00000010080	NM_001361558	71889
Pcolce	344.499	0.934887	2.22	0.110676	8.44704	2.98771e-17	1.98556e-14	ENSMUSG00000029718	NM_008788	18542
Serpinb1b	43.5801	0.887212	2.68083	0.105317	8.42421	3.63179e-17	2.34261e-14	ENSMUSG00000051029	NM_173052	282663
Sulf1	817.121	0.896252	2.54215	0.106495	8.41589	3.89935e-17	2.44333e-14	ENSMUSG00000016918	NM_001198565	240725
Acaa2	659.27	0.71057	0.857104	0.0847789	8.38145	5.22802e-17	3.18488e-14	ENSMUSG00000036880	NM_177470	52538
Slc38a3	2451.11	0.631031	0.729459	0.0759797	8.30527	9.95951e-17	5.9033e-14	ENSMUSG00000010064	NM_001199217	76257
Cd59a	180.998	0.927089	1.76572	0.112604	8.23316	1.8234e-16	1.02536e-13	ENSMUSG00000032679	NM_001111060	12509
Fxyd1	797.001	0.729287	0.904703	0.088551	8.23579	1.78382e-16	1.02536e-13	ENSMUSG00000036570	NM_019503	56188
Rbp1	376.294	0.896204	1.43728	0.109367	8.19445	2.51744e-16	1.38025e-13	ENSMUSG00000046402	NM_011254	19659
Col8a1	281.989	0.73163	3.9258	0.0895059	8.17411	2.98068e-16	1.59437e-13	ENSMUSG00000068196	NM_007739	12837
Igf2	2948.53	0.890987	2.26107	0.109318	8.1504	3.62714e-16	1.89397e-13	ENSMUSG00000048583	NM_001122736	16002
Ephx1	788.842	0.764969	0.992012	0.0944136	8.10232	5.39205e-16	2.75007e-13	ENSMUSG00000038776	NM_001312918	13849
Tmem98	423.445	0.755267	0.970922	0.0937114	8.0595	7.66065e-16	3.81831e-13	ENSMUSG00000035413	NM_029537	103743
Calml4	154.697	0.814603	2.86359	0.101352	8.03737	9.17866e-16	4.47327e-13	ENSMUSG00000032246	NM_001102468	75600
Elovl7	769.509	0.83415	1.20695	0.103979	8.02228	1.03802e-15	4.94889e-13	ENSMUSG00000021696	NM_029001	74559
Acacb	291.254	0.853619	1.28516	0.106564	8.01039	1.14348e-15	5.33568e-13	ENSMUSG00000042010	NM_133904	100705
Itpripl1	93.9208	0.901568	1.72817	0.112744	7.9966	1.27907e-15	5.84401e-13	ENSMUSG00000074825	NM_001163527	73338
Cox8b	24.0172	0.732332	3.84899	0.0921489	7.94727	1.90666e-15	8.53365e-13	ENSMUSG00000025488	NM_007751	12869
Col4a3	55.2574	0.783847	2.9002	0.0987951	7.93407	2.12084e-15	9.29873e-13	ENSMUSG00000079465	NM_007734	12828
Vamp8	251.389	0.842349	1.25671	0.106201	7.93166	2.1624e-15	9.29873e-13	ENSMUSG00000050732	NM_016794	22320
Il17re	25.3765	0.834007	2.60166	0.105286	7.92136	2.34921e-15	9.90779e-13	ENSMUSG00000043088	NM_001034029	57890
Tbc1d2	215.296	0.856431	1.3316	0.108261	7.91083	2.55673e-15	1.05796e-12	ENSMUSG00000039813	NM_198664	381605
Cndp1	32.3318	0.853789	2.29698	0.108475	7.87087	3.52178e-15	1.42915e-12	ENSMUSG00000056162	NM_177450	338403
Mycbpap	120.898	0.885933	1.66368	0.11259	7.86868	3.58412e-15	1.42915e-12	ENSMUSG00000039110	NM_170671	104601
Fap	64.1693	0.794245	2.87402	0.10147	7.82736	4.98203e-15	1.95109e-12	ENSMUSG00000000392	NM_007986	14089
Lbp	396.51	0.838833	2.32699	0.107345	7.81434	5.52526e-15	2.12587e-12	ENSMUSG00000016024	NM_008489	16803
Ucp2	711.441	0.862861	1.44032	0.110509	7.80803	5.80867e-15	2.19638e-12	ENSMUSG00000033685	NM_011671	22228
Igfbp2	1260.26	0.84357	2.24928	0.108209	7.79578	6.40139e-15	2.37947e-12	ENSMUSG00000039323	NM_001310659	16008
Efemp2	330.716	0.71412	0.912393	0.092769	7.69783	1.38394e-14	5.05852e-12	ENSMUSG00000024909	NM_001164352	58859
Slc16a12	93.242	0.863273	1.54871	0.112201	7.69396	1.42655e-14	5.1288e-12	ENSMUSG00000009378	NM_172838	240638
Tcea3	29.6039	0.811936	2.50243	0.105814	7.67323	1.67713e-14	5.93246e-12	ENSMUSG00000001604	NM_011542	21401
Cgnl1	870.494	0.860026	1.68235	0.112548	7.64142	2.14835e-14	7.47864e-12	ENSMUSG00000032232	NM_001304362	68178
Rd3	45.2878	0.83556	2.10166	0.109379	7.63914	2.18675e-14	7.49339e-12	ENSMUSG00000049353	NM_001177900	74023
E230013L22Rik	10.9811	0.606955	4.87487	0.0795373	7.63107	2.32812e-14	7.85509e-12	ENSMUSG00000096957	NR_126558	102132
Prlr	759.006	0.713423	3.26176	0.0935455	7.62648	2.41244e-14	8.01624e-12	ENSMUSG00000005268	NM_001253781	19116
Hist1h1c	671.166	0.834084	1.34923	0.109474	7.61899	2.55678e-14	8.36907e-12	ENSMUSG00000036181	NM_015786	50708
Zfp185	190.395	0.853129	1.68701	0.112641	7.57387	3.62264e-14	1.16836e-11	ENSMUSG00000031351	NM_001109043	22673
Glb1l2	56.3016	0.850932	1.75488	0.112685	7.5514	4.30614e-14	1.36866e-11	ENSMUSG00000036395	NM_001310768	244757
Gm45396	184.371	0.816181	1.27683	0.1085	7.52241	5.37755e-14	1.68479e-11	NA	NA	NA
Ctnnal1	745.912	0.656684	0.808495	0.0876257	7.49419	6.67084e-14	2.06054e-11	ENSMUSG00000038816	NM_018761	54366
Nqo1	136.599	0.831785	1.40637	0.111037	7.49106	6.83201e-14	2.08101e-11	ENSMUSG00000003849	NM_008706	18104
Pcolce2	230.89	0.841146	1.54839	0.112335	7.48784	7.00174e-14	2.10349e-11	ENSMUSG00000015354	NM_029620	76477
Hfe	205.365	0.730621	0.973131	0.097667	7.48073	7.39112e-14	2.19047e-11	ENSMUSG00000006611	NM_001347493	15216
Slc16a9	93.2195	0.839166	1.81037	0.112236	7.47679	7.61593e-14	2.227e-11	ENSMUSG00000037762	NM_025807	66859
Cdr2	380.481	0.830767	1.42586	0.11124	7.46823	8.12792e-14	2.34544e-11	ENSMUSG00000030878	NM_001354986	12585
Cox6b2	84.3917	0.822585	1.36399	0.110525	7.44253	9.87756e-14	2.81331e-11	ENSMUSG00000051811	NM_001289848	333182
Mpp7	145.959	0.813022	1.32848	0.110093	7.38485	1.52627e-13	4.29137e-11	ENSMUSG00000057440	NM_001081287	75739
Rab11fip1	128.761	0.795531	1.22884	0.108023	7.36444	1.77898e-13	4.93857e-11	ENSMUSG00000031488	NM_001080813	75767
Vwa5b1	206.459	0.803797	1.2923	0.109359	7.35009	1.98074e-13	5.42996e-11	ENSMUSG00000028753	NM_029401	75718
Bmp7	318.333	0.767525	1.12613	0.104898	7.31689	2.53787e-13	6.87137e-11	ENSMUSG00000008999	NM_007557	12162
Fam161a	162.5	0.777928	1.17012	0.106568	7.2998	2.88194e-13	7.70778e-11	ENSMUSG00000049811	NM_028672	73873
Npc2	1653.02	0.455039	0.498567	0.0626571	7.26237	3.80378e-13	1.00507e-10	ENSMUSG00000021242	NM_023409	67963
Gstm2	60.4991	0.814492	1.76543	0.1123	7.25283	4.0815e-13	1.06561e-10	ENSMUSG00000040562	NM_008183	14863
Spint2	709.127	0.784481	1.23123	0.108323	7.24209	4.41837e-13	1.13999e-10	ENSMUSG00000074227	NM_001082548	20733
Baiap2l1	68.0178	0.732427	2.51973	0.10152	7.2146	5.4091e-13	1.36353e-10	ENSMUSG00000038859	NM_025833	66898
Iqub	108.074	0.807962	1.43087	0.111984	7.21499	5.39372e-13	1.36353e-10	ENSMUSG00000046192	NM_172535	214704
Cpq	371.383	0.697917	0.920261	0.096856	7.20571	5.77405e-13	1.43899e-10	ENSMUSG00000039007	NM_018755	54381
Slc2a12	365.55	0.712165	2.58925	0.0998783	7.13033	1.00128e-12	2.46732e-10	ENSMUSG00000037490	NM_178934	353169
Enpp2	26671.3	0.650732	3.07266	0.0913325	7.12487	1.04179e-12	2.53861e-10	ENSMUSG00000022425	NM_001136077	18606
Kl	2389.26	0.669315	2.88229	0.0942286	7.1031	1.21989e-12	2.93994e-10	ENSMUSG00000058488	NM_013823	16591
Defb11	19.6444	0.535776	5.36151	0.0756051	7.08651	1.3754e-12	3.27869e-10	ENSMUSG00000045337	NM_139221	246081
Tcn2	765.977	0.763118	1.1817	0.107721	7.08418	1.39868e-12	3.29832e-10	ENSMUSG00000020432	NM_001130458	21452
Fhad1	254.951	0.732137	1.04843	0.103396	7.08091	1.43209e-12	3.34119e-10	ENSMUSG00000051435	NM_028429	329977
Msx1	334.223	0.776941	1.89976	0.110063	7.05904	1.67658e-12	3.87042e-10	ENSMUSG00000048450	NM_010835	17701
Eps8l2	112.209	0.791712	1.73555	0.112214	7.05537	1.72144e-12	3.9326e-10	ENSMUSG00000025504	NM_133191	98845
Sult1c2	13.8224	0.538473	4.83958	0.0769465	6.99802	2.59608e-12	5.86955e-10	ENSMUSG00000023122	NM_026935	69083
H2-Eb1	49.8294	0.769818	1.78003	0.111426	6.90877	4.88883e-12	1.09405e-09	ENSMUSG00000060586	NM_010382	14969
Col9a3	914.223	0.730167	2.12245	0.10593	6.89291	5.46624e-12	1.21091e-09	ENSMUSG00000027570	NM_009936	12841
Cd82	689.634	0.611824	0.7613	0.0892523	6.855	7.13142e-12	1.56399e-09	ENSMUSG00000027215	NM_001136055	12521
Stra6	530.589	0.698123	0.98121	0.101954	6.84743	7.51881e-12	1.63262e-09	ENSMUSG00000032327	NM_001162475	20897
Frem1	315.198	0.754369	1.80061	0.110653	6.81742	9.26881e-12	1.99289e-09	ENSMUSG00000059049	NM_001198811	329872
Rsph1	181.479	0.714914	1.05931	0.105336	6.78696	1.14524e-11	2.43846e-09	ENSMUSG00000024033	NM_025290	22092
Gprc5c	165.947	0.719396	1.08325	0.106476	6.75642	1.41444e-11	2.98271e-09	ENSMUSG00000051043	NM_001110337	70355
Arsg	933.76	0.573406	0.694334	0.0849295	6.75155	1.4627e-11	3.0551e-09	ENSMUSG00000020604	NM_001166177	74008
Scara5	46.1302	0.644745	2.677	0.0959158	6.72199	1.79256e-11	3.70873e-09	ENSMUSG00000022032	NM_001168318	71145
Krt18	131.178	0.563383	3.40888	0.083879	6.71661	1.85996e-11	3.81222e-09	ENSMUSG00000023043	NM_010664	16668
Spag16	82.5466	0.750244	1.62387	0.112202	6.68657	2.28462e-11	4.63927e-09	ENSMUSG00000053153	NM_001271533	66722
Pla2g5	73.6681	0.570317	3.52001	0.0853615	6.6812	2.37e-11	4.76849e-09	ENSMUSG00000041193	NM_001122954	18784
Trpv4	240.084	0.592271	3.08091	0.0889198	6.66073	2.72467e-11	5.43226e-09	ENSMUSG00000014158	NM_022017	63873
Tmem27	12.398	0.495388	4.51983	0.0746386	6.63715	3.19811e-11	6.31872e-09	ENSMUSG00000015401	NM_001313719	57394
Cldn1	228.12	0.744441	1.44889	0.112608	6.61093	3.81922e-11	7.47851e-09	ENSMUSG00000022512	NM_016674	12737
Llgl2	64.7367	0.735683	1.60589	0.112199	6.55692	5.49287e-11	1.06606e-08	ENSMUSG00000020782	NM_001252532	217325
Wdr63	70.7319	0.721869	1.74988	0.110276	6.54601	5.90944e-11	1.13684e-08	ENSMUSG00000043020	NM_172864	242253
Zscan10	7.67897	0.488139	3.76679	0.0747732	6.52826	6.65363e-11	1.26888e-08	ENSMUSG00000023902	NM_001033425	332221
Abca4	421.496	0.543962	3.1888	0.083943	6.48014	9.16388e-11	1.73253e-08	ENSMUSG00000028125	NM_007378	11304
Tgfbi	147.577	0.679491	0.997999	0.105033	6.46929	9.8467e-11	1.84571e-08	ENSMUSG00000035493	NM_009369	21810
Arhgef5	114.6	0.716149	1.25497	0.111746	6.40873	1.4674e-10	2.72724e-08	ENSMUSG00000033542	NM_133674	54324
Cd74	95.7836	0.708035	1.72956	0.110603	6.40156	1.53795e-10	2.83436e-08	ENSMUSG00000024610	NM_001042605	16149
Car14	306.094	0.685317	1.04657	0.107177	6.39425	1.61334e-10	2.93139e-08	ENSMUSG00000038526	NM_001355750	23831
Tmem184a	19.9878	0.577151	2.85772	0.0902663	6.39388	1.61733e-10	2.93139e-08	ENSMUSG00000036687	NM_001161548	231832
Hemk1	549.991	0.54606	0.664427	0.0855377	6.38385	1.72686e-10	3.10424e-08	ENSMUSG00000032579	NM_133984	69536
1500015O10Rik	509.574	0.494368	3.75573	0.0775582	6.37416	1.83966e-10	3.28013e-08	ENSMUSG00000026051	NM_024283	78896
Slc39a4	75.7454	0.679738	1.8783	0.107106	6.34643	2.2037e-10	3.89753e-08	ENSMUSG00000063354	NM_028064	72027
Prelp	1234.51	0.636783	0.879696	0.100371	6.3443	2.23441e-10	3.92024e-08	ENSMUSG00000041577	NM_054077	116847
Lama5	643.356	0.678227	1.04304	0.107202	6.32664	2.50559e-10	4.27374e-08	ENSMUSG00000015647	NM_001081171	16776
Olfr1507	14.2787	0.538074	3.05476	0.0850557	6.32613	2.51385e-10	4.27374e-08	ENSMUSG00000059887	NM_001170918	57269
Prr32	84.0147	0.457927	4.28202	0.0723785	6.32683	2.50252e-10	4.27374e-08	ENSMUSG00000037086	NM_026841	68800
Vat1l	1396.03	0.706928	1.57769	0.111721	6.32762	2.48968e-10	4.27374e-08	ENSMUSG00000046844	NM_173016	270097
Lepr	137.994	0.644404	2.16826	0.10201	6.31709	2.66529e-10	4.49635e-08	ENSMUSG00000057722	NM_001122899	16847
Hspb8	513.837	0.592164	0.760812	0.0938696	6.30836	2.82003e-10	4.72108e-08	ENSMUSG00000041548	NM_030704	80888
Antxr1	630.953	0.601985	0.793286	0.0956304	6.29491	3.07578e-10	5.11022e-08	ENSMUSG00000033420	NM_054041	69538
Stk39	2127.4	0.518593	0.619972	0.0824753	6.28786	3.2188e-10	5.30762e-08	ENSMUSG00000027030	NM_016866	53416
Klhdc7a	829.047	0.566922	0.708189	0.0902156	6.28408	3.29807e-10	5.39776e-08	ENSMUSG00000078234	NM_173427	242721
Cpt1a	1096.5	0.563278	0.707704	0.0900408	6.25581	3.95461e-10	6.42433e-08	ENSMUSG00000024900	NM_013495	12894
Sowahc	509.37	0.67314	1.04	0.107746	6.24747	4.17154e-10	6.72691e-08	ENSMUSG00000098188	NM_172939	268301
Frrs1	87.2847	0.703527	1.35458	0.112706	6.24216	4.31558e-10	6.87068e-08	ENSMUSG00000033386	NM_001113478	20321
Mlf1	58.5679	0.67818	1.81343	0.10865	6.24188	4.32335e-10	6.87068e-08	ENSMUSG00000048416	NM_001039543	17349
Crb2	295.293	0.667207	1.02483	0.107249	6.22112	4.93617e-10	7.78813e-08	ENSMUSG00000035403	NM_001163566	241324
Steap2	598.562	0.682855	1.67791	0.110157	6.19892	5.68515e-10	8.90578e-08	ENSMUSG00000015653	NM_001103156	74051
Lrrc23	154.561	0.679526	1.10782	0.109799	6.18881	6.06194e-10	9.42869e-08	ENSMUSG00000030125	NM_001302555	16977
Tc2n	23.814	0.566369	2.68453	0.0916038	6.18282	6.29683e-10	9.72506e-08	ENSMUSG00000021187	NM_001082976	74413
Ctsd	4640.84	0.485372	0.56534	0.0785618	6.17822	6.48295e-10	9.9425e-08	ENSMUSG00000007891	NM_009983	13033
Tbc1d9	3791.16	0.527366	0.643026	0.0854501	6.17162	6.7592e-10	1.02942e-07	ENSMUSG00000031709	NM_001111304	71310
Cfap126	87.647	0.691122	1.23869	0.112129	6.16365	7.10886e-10	1.0752e-07	ENSMUSG00000026649	NM_001081275	75472
Arhgap28	36.3349	0.616888	2.14913	0.100268	6.1524	7.63174e-10	1.14638e-07	ENSMUSG00000024043	NM_001347410	268970
Ezr	2320.61	0.574598	0.744984	0.0938792	6.12061	9.32173e-10	1.39071e-07	ENSMUSG00000052397	NM_009510	22350
Inmt	32.4543	0.621018	2.15577	0.101621	6.11109	9.89502e-10	1.46627e-07	ENSMUSG00000003477	NM_009349	21743
Slc6a20a	339.619	0.676762	1.14776	0.11084	6.10576	1.02313e-09	1.50593e-07	ENSMUSG00000036814	NM_139142	102680
Col18a1	236.575	0.685956	1.28002	0.112377	6.10405	1.03412e-09	1.50813e-07	ENSMUSG00000001435	NM_001109991	12822
Gm26684	13.4526	0.562447	2.65856	0.0921532	6.1034	1.03839e-09	1.50813e-07	NA	XR_001781621	102638507
B4galt1	269.636	0.571047	0.735078	0.0935939	6.10132	1.05194e-09	1.51776e-07	ENSMUSG00000028413	NM_022305	14595
Myo5c	150.88	0.678618	1.1633	0.111272	6.09874	1.06909e-09	1.53243e-07	ENSMUSG00000033590	NM_001081322	208943
Acad8	990.478	0.548336	0.686232	0.0900465	6.08948	1.13277e-09	1.6046e-07	ENSMUSG00000031969	NM_025862	66948
Dnaic2	117.581	0.653241	1.00622	0.107309	6.08746	1.14717e-09	1.6046e-07	ENSMUSG00000034706	NM_001034878	432611
Fzd4	536.373	0.66246	1.05257	0.108828	6.08724	1.14871e-09	1.6046e-07	ENSMUSG00000049791	NM_008055	14366
Pifo	37.82	0.664506	1.72216	0.109132	6.089	1.13617e-09	1.6046e-07	ENSMUSG00000010136	NM_001200028	100503311
Tor3a	276.94	0.551119	0.69518	0.090629	6.08104	1.19404e-09	1.65737e-07	ENSMUSG00000060519	NM_023141	30935
Rilp	53.6464	0.673228	1.63518	0.110781	6.07708	1.22389e-09	1.68813e-07	ENSMUSG00000038195	NM_001029938	280408
Htr2c	1804.5	0.628229	0.914872	0.104034	6.03866	1.55396e-09	2.13e-07	ENSMUSG00000041380	NM_008312	15560
A2m	239.804	0.648064	1.78355	0.107371	6.03575	1.58227e-09	2.15533e-07	ENSMUSG00000030111	NM_175628	232345
Gpx8	131.298	0.664014	1.64273	0.110076	6.03235	1.61596e-09	2.18763e-07	ENSMUSG00000021760	NM_027127	69590
Fam189a2	388.929	0.469937	0.546239	0.0780291	6.02258	1.71655e-09	2.30955e-07	ENSMUSG00000071604	NM_001114174	381217
Sod3	456.344	0.605265	0.838826	0.100669	6.01245	1.82736e-09	2.44365e-07	ENSMUSG00000072941	NM_011435	20657
Sostdc1	343.841	0.488234	3.07068	0.081242	6.00963	1.85949e-09	2.47154e-07	ENSMUSG00000036169	NM_025312	66042
Otx2os1	12.7769	0.478139	3.58334	0.0795857	6.00785	1.88005e-09	2.48382e-07	ENSMUSG00000098682	NR_029384	606497
Galm	118.684	0.662989	1.11875	0.110925	5.97694	2.2737e-09	2.96813e-07	ENSMUSG00000035473	NM_176963	319625
Tcaf2	38.076	0.630069	1.89738	0.105454	5.97482	2.30343e-09	2.98914e-07	ENSMUSG00000029851	NM_146174	232748
Cutal	16.2561	0.589057	2.16486	0.0988285	5.9604	2.51627e-09	3.24614e-07	ENSMUSG00000026870	NM_001308024	77996
Kcnj13	102.39	0.40217	4.34874	0.067593	5.94988	2.68334e-09	3.42142e-07	ENSMUSG00000079436	NM_001110227	100040591
Otx2	218.038	0.438292	3.77406	0.073658	5.95037	2.67544e-09	3.42142e-07	ENSMUSG00000021848	NM_001286481	18424
Tmem86a	407.548	0.529612	0.657588	0.0894875	5.91828	3.25319e-09	4.12403e-07	ENSMUSG00000010307	NM_026436	67893
Abhd2	3923.08	0.525316	0.653624	0.0889472	5.90594	3.50648e-09	4.41958e-07	ENSMUSG00000039202	NM_018811	54608
Folr1	406.25	0.420025	3.91006	0.0712035	5.89893	3.65863e-09	4.585e-07	ENSMUSG00000001827	NM_001252552	14275
Fam47e	23.5538	0.61125	1.87712	0.103754	5.89134	3.83075e-09	4.77341e-07	ENSMUSG00000057068	NM_001033478	384198
Bsg	10938.6	0.460994	0.53821	0.0783424	5.88434	3.99641e-09	4.89639e-07	ENSMUSG00000023175	NM_001077184	12215
Sh3d19	1070.17	0.56666	0.751429	0.0962822	5.88541	3.97064e-09	4.89639e-07	ENSMUSG00000028082	NM_001082414	27059
Slc22a8	492.124	0.549015	0.707519	0.0933003	5.88438	3.9954e-09	4.89639e-07	ENSMUSG00000063796	NM_001164634	19879
Xirp1	10.6265	0.48546	2.93697	0.0828313	5.86082	4.60574e-09	5.61158e-07	ENSMUSG00000079243	NM_001081339	22437
Paqr5	101.144	0.658515	1.24528	0.11258	5.84933	4.93571e-09	5.98039e-07	ENSMUSG00000032278	NM_028748	74090
2410004P03Rik	136.478	0.606843	0.881122	0.104145	5.82688	5.6474e-09	6.80511e-07	ENSMUSG00000071398	NM_001201332	73667
Fkbp9	1328.25	0.380601	0.421508	0.0655052	5.81024	6.2385e-09	7.47632e-07	ENSMUSG00000029781	NM_012056	27055
Cldn2	298.567	0.416903	4.09043	0.0717691	5.80895	6.2865e-09	7.4929e-07	ENSMUSG00000047230	NM_016675	12738
4833427G06Rik	22.9563	0.621292	1.74263	0.107129	5.79948	6.65226e-09	7.88599e-07	ENSMUSG00000032057	NM_177702	235345
Rbm47	86.8367	0.46488	3.17624	0.0802512	5.7928	6.92211e-09	8.16177e-07	ENSMUSG00000070780	NM_001127382	245945
Mxra8	214.242	0.617413	0.940583	0.106814	5.78024	7.45946e-09	8.70178e-07	ENSMUSG00000029070	NM_024263	74761
Myof	258.163	0.640337	1.08328	0.110767	5.78094	7.42831e-09	8.70178e-07	ENSMUSG00000048612	NM_001099634	226101
Sema3f	201.098	0.640166	1.0904	0.110994	5.76759	8.04146e-09	9.33107e-07	ENSMUSG00000034684	NM_001311151	20350
Agtrap	365.353	0.500699	0.615705	0.0869414	5.75904	8.45953e-09	9.76453e-07	ENSMUSG00000029007	NM_001301281	11610
Acss3	60.3774	0.634851	1.56998	0.110269	5.75728	8.54807e-09	9.81506e-07	ENSMUSG00000035948	NM_001142804	380660
4930511M06Rik	15.0825	0.510666	2.73854	0.08877	5.75268	8.78393e-09	9.87899e-07	ENSMUSG00000086607	NR_015494	75084
Cd63	1520.35	0.471277	0.558348	0.0819012	5.75422	8.70424e-09	9.87899e-07	ENSMUSG00000025351	NM_001042580	12512
Ltbp3	1149.7	0.572181	0.787113	0.0994289	5.75468	8.68068e-09	9.87899e-07	ENSMUSG00000024940	NM_008520	16998
Mgp	334.737	0.645403	1.18506	0.112177	5.75346	8.74351e-09	9.87899e-07	ENSMUSG00000030218	NM_008597	17313
Gm853	6.77712	0.387828	3.87396	0.0677983	5.72032	1.06322e-08	1.18967e-06	ENSMUSG00000023120	NM_001034872	332942
Slc28a3	25.8363	0.498607	2.6335	0.087324	5.70985	1.13073e-08	1.25242e-06	ENSMUSG00000021553	NM_022317	114304
Ccdc114	187.529	0.580612	0.814838	0.101704	5.70882	1.13765e-08	1.25376e-06	ENSMUSG00000040189	NM_001033243	211535
Gm28729	40.0982	0.633365	1.47463	0.111164	5.69756	1.21533e-08	1.33267e-06	ENSMUSG00000099564	XM_006511607	102635744
Hbb-bs	771.503	0.619151	0.985004	0.108806	5.6904	1.2674e-08	1.38223e-06	ENSMUSG00000052305	NM_001201391	100503605
Rrh	17.4287	0.535489	2.28217	0.0941166	5.68963	1.27313e-08	1.38223e-06	ENSMUSG00000028012	NM_009102	20132
F11r	268.29	0.587082	0.839341	0.103388	5.67844	1.35929e-08	1.4685e-06	ENSMUSG00000038235	NM_172647	16456
Jhy	26.1093	0.621497	1.57222	0.109542	5.6736	1.39824e-08	1.49585e-06	ENSMUSG00000032023	NM_001081121	70989
Piezo1	244.67	0.627682	1.05701	0.110631	5.67365	1.39783e-08	1.49585e-06	ENSMUSG00000014444	NM_001037298	234839
Mitf	304.206	0.562558	0.769805	0.0993825	5.66054	1.509e-08	1.6065e-06	ENSMUSG00000035158	NM_001113198	17342
Tor4a	133.608	0.595515	0.872933	0.105269	5.65709	1.53961e-08	1.62333e-06	ENSMUSG00000059555	NM_146115	227612
Creb3l1	163.894	0.572913	0.802416	0.101316	5.65471	1.56107e-08	1.63808e-06	ENSMUSG00000027230	NM_011957	26427
Prrg4	53.8844	0.637336	1.27606	0.112795	5.65041	1.6007e-08	1.66374e-06	ENSMUSG00000027171	NM_178695	228413
Slco1c1	1730.32	0.552343	0.738315	0.0977521	5.65044	1.60037e-08	1.66374e-06	ENSMUSG00000030235	NM_001177772	58807
Trip10	203.743	0.528077	0.677477	0.0935429	5.64529	1.649e-08	1.69785e-06	ENSMUSG00000019487	NM_001242389	106628
Foxj1	459.962	0.566403	0.787702	0.100539	5.63367	1.76414e-08	1.80791e-06	ENSMUSG00000034227	NM_008240	15223
Col1a2	439.292	0.621126	1.03824	0.110303	5.63111	1.79058e-08	1.82647e-06	ENSMUSG00000029661	NM_007743	12843
Trpm3	2956.29	0.630514	1.35435	0.112155	5.6218	1.88977e-08	1.90989e-06	ENSMUSG00000052387	NM_001035239	226025
D630024D03Rik	18.1746	0.471681	2.93671	0.0839384	5.61937	1.91651e-08	1.92802e-06	ENSMUSG00000085772	NR_102310	414116
Ackr4	16.172	0.554868	2.018	0.0991321	5.59726	2.17764e-08	2.18072e-06	ENSMUSG00000079355	NM_145700	252837
Gm11744	90.2464	0.629747	1.25175	0.112714	5.58714	2.30841e-08	2.30117e-06	NA	NA	NA
Angptl2	179.391	0.554469	2.03331	0.099533	5.5707	2.53716e-08	2.51775e-06	ENSMUSG00000004105	NM_011923	26360
Klhdc8b	653.674	0.424972	0.491087	0.0763506	5.56605	2.60575e-08	2.57417e-06	ENSMUSG00000032609	NM_001359428	78267
Dnali1	117.461	0.589174	0.880611	0.105903	5.56334	2.64666e-08	2.60287e-06	ENSMUSG00000042707	NM_175223	75563
Crtap	192.782	0.524989	0.67789	0.0944664	5.55741	2.73806e-08	2.68073e-06	ENSMUSG00000032431	NM_019922	56693
Dlec1	164.322	0.573545	0.815479	0.103221	5.55648	2.75267e-08	2.68305e-06	ENSMUSG00000038060	NM_177117	320256
Pltp	1544.5	0.476323	0.581556	0.0858154	5.55055	2.84764e-08	2.76335e-06	ENSMUSG00000017754	NM_011125	18830
Lgals3bp	630.262	0.595855	0.917126	0.107532	5.5412	3.00405e-08	2.90228e-06	ENSMUSG00000033880	NM_011150	19039
Fam46c	130.89	0.619478	1.18305	0.112585	5.50229	3.7489e-08	3.57466e-06	ENSMUSG00000044468	NM_001142952	74645
Hspb6	117.709	0.603038	0.98447	0.109818	5.49125	3.991e-08	3.7565e-06	ENSMUSG00000036854	NM_001012401	243912
Phldb2	269.306	0.565961	0.804494	0.103043	5.49248	3.96336e-08	3.7565e-06	ENSMUSG00000033149	NM_001252442	208177
Tekt1	112.253	0.609309	1.03109	0.110956	5.49146	3.98624e-08	3.7565e-06	ENSMUSG00000020799	NM_001282006	21689
Cfap43	203.487	0.534266	0.720376	0.0975506	5.47681	4.33051e-08	4.05865e-06	ENSMUSG00000044948	NM_027559	100048534
Sfrp5	36.61	0.495152	2.2664	0.0906221	5.46392	4.65736e-08	4.34641e-06	ENSMUSG00000018822	NM_018780	54612
Cpt2	208.838	0.590455	0.924527	0.108122	5.46098	4.73504e-08	4.40018e-06	ENSMUSG00000028607	NM_009949	12896
Tjp3	73.0474	0.569739	1.75175	0.10452	5.45101	5.00853e-08	4.63468e-06	ENSMUSG00000034917	NM_001282095	27375
2010-09-01	191.035	0.567255	0.825173	0.104369	5.43509	5.47698e-08	5.04688e-06	ENSMUSG00000019917	NM_001024910	103080
Naga	628.844	0.380508	0.42853	0.0701023	5.4279	5.70216e-08	5.23165e-06	ENSMUSG00000022453	NM_001355546	17939
Six3os1	43.4805	0.566725	1.70714	0.104423	5.42718	5.72521e-08	5.23165e-06	ENSMUSG00000093460	NR_015385	100043902
Car12	1793.79	0.607869	1.1901	0.112515	5.40259	6.56867e-08	5.97749e-06	ENSMUSG00000032373	NM_001306148	76459
Slc7a10	899.769	0.465757	0.569759	0.086228	5.40147	6.60987e-08	5.99013e-06	ENSMUSG00000030495	NM_017394	53896
Myo7a	967.199	0.489736	0.619934	0.090707	5.3991	6.69775e-08	6.04478e-06	ENSMUSG00000030761	NM_001256081	17921
Ccdc113	65.3815	0.608321	1.17722	0.112736	5.39597	6.81544e-08	6.12579e-06	ENSMUSG00000036598	NM_172914	244608
Scube3	270.121	0.602226	1.08449	0.11186	5.38374	7.29545e-08	6.53047e-06	ENSMUSG00000038677	NM_001004366	268935
Emb	772.327	0.54931	0.771124	0.102092	5.38054	7.42634e-08	6.62061e-06	ENSMUSG00000021728	NM_010330	13723
Tns1	1749.21	0.470899	0.581138	0.0876681	5.37138	7.8135e-08	6.93757e-06	ENSMUSG00000055322	NM_001289895	21961
Plscr2	53.0614	0.605855	1.21091	0.112809	5.37064	7.84571e-08	6.93807e-06	ENSMUSG00000032372	NM_001195084	18828
Slc16a6	376.632	0.52049	0.693332	0.0970197	5.36479	8.10448e-08	7.13812e-06	ENSMUSG00000041920	NM_001029842	104681
St6galnac2	203.547	0.570949	1.66427	0.106468	5.36261	8.20281e-08	7.19584e-06	ENSMUSG00000057286	NM_009180	20446
Dnajb13	37.9327	0.581613	1.5376	0.108556	5.35773	8.42759e-08	7.36356e-06	ENSMUSG00000030708	NM_153527	69387
Dnah11	141.399	0.591945	0.989133	0.110535	5.35526	8.5434e-08	7.40863e-06	ENSMUSG00000018581	NM_010060	13411
Hmgcs2	251.47	0.544375	0.764756	0.101654	5.35519	8.54673e-08	7.40863e-06	ENSMUSG00000027875	NM_008256	15360
Rs1	20.5717	0.523636	2.00276	0.0981404	5.33558	9.52417e-08	8.2234e-06	ENSMUSG00000031293	NM_011302	20147
Sntb1	162.505	0.588838	0.981958	0.110416	5.33289	9.66635e-08	8.31344e-06	ENSMUSG00000060429	NM_016667	20649
Ccdc170	72.6651	0.598858	1.13552	0.112634	5.31686	1.05572e-07	9.00896e-06	ENSMUSG00000019767	NM_001195672	100504234
Sfrp1	204.738	0.597606	1.25753	0.112398	5.31688	1.05559e-07	9.00896e-06	ENSMUSG00000031548	NM_013834	20377
Iqgap1	963.114	0.414276	0.48273	0.078066	5.30674	1.116e-07	9.48647e-06	ENSMUSG00000030536	NM_016721	29875
Agbl2	80.8036	0.59654	1.11057	0.112471	5.30393	1.13334e-07	9.59665e-06	ENSMUSG00000040812	NM_001356533	271813
Gm29538	8.28009	0.39419	2.83785	0.0743583	5.30122	1.1503e-07	9.70282e-06	NA	XR_387233	102636980
Tmem237	762.404	0.45009	0.545264	0.0850096	5.29458	1.1929e-07	1.00235e-05	ENSMUSG00000038079	NM_001033449	381259
Pdpn	285.366	0.448069	0.543979	0.0848954	5.2779	1.30674e-07	1.09382e-05	ENSMUSG00000028583	NM_001290822	14726
Slc1a5	75.5356	0.586587	1.01429	0.111476	5.262	1.42495e-07	1.18824e-05	ENSMUSG00000001918	NM_009201	20514
Lyz2	242.067	0.540056	0.759195	0.102667	5.26025	1.43863e-07	1.1951e-05	ENSMUSG00000069516	NM_017372	17105
Kif9	245.194	0.517042	0.702517	0.098757	5.2355	1.64542e-07	1.36173e-05	ENSMUSG00000032489	NM_001163569	16578
Tuft1	141.002	0.568528	0.897476	0.108964	5.21759	1.81266e-07	1.48889e-05	ENSMUSG00000005968	NM_001293728	22156
Catip	101.288	0.559395	0.858721	0.10726	5.2153	1.83516e-07	1.50175e-05	ENSMUSG00000073650	NM_001033345	241112
Ppfibp2	438.5	0.483966	0.618376	0.0929617	5.20608	1.92872e-07	1.56662e-05	ENSMUSG00000036528	NM_001163557	19024
BC021767	9.97983	0.444975	2.36031	0.0856147	5.19741	2.02085e-07	1.6354e-05	NA	NR_033629	545551
Thbs1	120.007	0.583729	1.20623	0.11255	5.18639	2.14415e-07	1.7288e-05	ENSMUSG00000040152	NM_001313914	21825
Aph1c	393.719	0.423349	0.500878	0.0817995	5.17545	2.27363e-07	1.81982e-05	ENSMUSG00000053040	NM_026674	68318
Lpin3	44.0358	0.567303	1.45321	0.109637	5.17439	2.28656e-07	1.82351e-05	ENSMUSG00000027412	NM_001199118	64899
Tinagl1	200.895	0.581688	1.09041	0.112435	5.17357	2.29668e-07	1.82495e-05	ENSMUSG00000028776	NM_001168333	94242
Cfap44	426.808	0.509149	0.694979	0.0985569	5.16605	2.39097e-07	1.89301e-05	ENSMUSG00000071550	NM_001033247	212517
Slc12a4	699.689	0.529164	0.754344	0.102476	5.16377	2.42019e-07	1.90926e-05	ENSMUSG00000017765	NM_001253804	20498
Prkcq	435.807	0.502442	0.676913	0.0974085	5.15809	2.49482e-07	1.96107e-05	ENSMUSG00000026778	NM_008859	18761
Ttc25	80.3861	0.564586	0.911444	0.109518	5.15521	2.53351e-07	1.98437e-05	ENSMUSG00000006784	NM_028918	74407
Bcam	453.042	0.484623	0.629192	0.0940796	5.1512	2.58831e-07	2.02008e-05	ENSMUSG00000002980	NM_020486	57278
Esrrb	73.7604	0.579288	1.11536	0.112691	5.1405	2.74004e-07	2.11689e-05	ENSMUSG00000021255	NM_001159500	26380
Islr	486.237	0.562126	0.910651	0.109354	5.14042	2.7413e-07	2.11689e-05	ENSMUSG00000037206	NM_001195431	26968
Aldh2	2919.24	0.441317	0.540906	0.0863733	5.10941	3.2316e-07	2.46942e-05	ENSMUSG00000029455	NM_001308450	11669
H2-Aa	45.8847	0.539475	1.62752	0.105787	5.09963	3.40326e-07	2.59156e-05	ENSMUSG00000036594	NM_010378	14960
Plcd1	384.26	0.462928	0.591339	0.0912768	5.07169	3.94296e-07	2.99215e-05	ENSMUSG00000010660	NM_001293648	18799
Mrc2	263.876	0.543844	0.831793	0.107288	5.06901	3.99886e-07	3.0241e-05	ENSMUSG00000020695	NM_008626	17534
Slc19a1	519.772	0.43019	0.523609	0.0850899	5.05571	4.28789e-07	3.23153e-05	ENSMUSG00000001436	NM_001199271	20509
Lgals1	319.88	0.488623	0.647679	0.0968742	5.04389	4.56153e-07	3.42599e-05	ENSMUSG00000068220	NM_008495	16852
Slc26a7	38.4842	0.485364	1.92722	0.0964194	5.03388	4.80652e-07	3.59767e-05	ENSMUSG00000040569	NM_145947	208890
Dock6	852.519	0.469238	0.60765	0.0934987	5.01866	5.20341e-07	3.88149e-05	ENSMUSG00000032198	NM_177030	319899
Glb1l	303.23	0.458269	0.579424	0.0913862	5.01465	5.31309e-07	3.94987e-05	ENSMUSG00000026200	NM_029010	74577
Ttll6	45.0733	0.562719	1.18582	0.112565	4.99906	5.76112e-07	4.26848e-05	ENSMUSG00000038756	NM_172799	237930
Pafah2	288.014	0.455947	0.577777	0.0913376	4.99189	5.97919e-07	4.41514e-05	ENSMUSG00000037366	NM_001285872	100163
Dmrt3	30.5457	0.544808	1.41741	0.109167	4.9906	6.01911e-07	4.41688e-05	ENSMUSG00000042372	NM_177360	240590
Sgk3	421.76	0.484973	0.648278	0.0971789	4.99052	6.02183e-07	4.41688e-05	ENSMUSG00000025915	NM_001037759	170755
Acox2	20.7369	0.458917	2.03503	0.0919973	4.98838	6.0888e-07	4.45112e-05	ENSMUSG00000021751	NM_001161667	93732
Plin3	545.311	0.469304	0.606962	0.0941712	4.98351	6.24396e-07	4.54938e-05	ENSMUSG00000024197	NM_025836	66905
Spata6	149.165	0.516182	0.744785	0.103849	4.97052	6.6772e-07	4.80123e-05	ENSMUSG00000034401	NM_001357231	67946
BC067074	160.607	0.51258	1.63169	0.103623	4.94658	7.55276e-07	5.41306e-05	ENSMUSG00000021763	XR_001781056	408066
Tgfbr3	588.978	0.501992	0.703867	0.101804	4.93095	8.18288e-07	5.82658e-05	ENSMUSG00000029287	NM_011578	21814
Neurod1	494.338	-0.438548	-0.554994	0.0890694	-4.92367	8.49355e-07	6.02822e-05	ENSMUSG00000034701	NM_010894	18012
Mmp2	116.305	0.531628	0.833771	0.108442	4.90241	9.46702e-07	6.69746e-05	ENSMUSG00000031740	NM_008610	17390
Il17rc	132.608	0.525335	0.804403	0.10725	4.89823	9.67042e-07	6.81935e-05	ENSMUSG00000030281	NM_134159	171095
Slc25a13	84.5216	0.545027	0.94555	0.111495	4.88833	1.01693e-06	7.12531e-05	ENSMUSG00000015112	NM_001177572	50799
Lum	131.901	0.535373	0.869111	0.109672	4.88158	1.05241e-06	7.35048e-05	ENSMUSG00000036446	NM_008524	17022
Fbln5	141.399	0.534989	0.867346	0.109661	4.87857	1.06856e-06	7.43958e-05	ENSMUSG00000021186	NM_001361987	23876
Hbb-bt	152.8	0.548333	1.14726	0.112465	4.87557	1.08496e-06	7.50607e-05	ENSMUSG00000073940	NM_008220	101488143
Nxn	353.018	0.494492	0.697966	0.10176	4.8594	1.17744e-06	8.12029e-05	ENSMUSG00000020844	NM_008750	18230
Hspg2	591.547	0.531757	0.882153	0.110045	4.83216	1.35059e-06	9.19872e-05	ENSMUSG00000028763	NM_008305	15530
Serping1	224.913	0.528416	0.859676	0.109354	4.83217	1.35056e-06	9.19872e-05	ENSMUSG00000023224	NM_009776	12258
Col4a5	202.536	0.538239	0.940128	0.111471	4.82851	1.37556e-06	9.33976e-05	ENSMUSG00000031274	NM_001163155	12830
Csrp2	136.075	0.541256	1.01948	0.112473	4.81231	1.49195e-06	0.000100677	ENSMUSG00000020186	NM_007792	13008
Cyb561	1971.44	0.390414	0.459363	0.0816613	4.78089	1.74519e-06	0.000116334	ENSMUSG00000019590	NM_001356374	13056
Rom1	136.027	0.490777	0.700529	0.102894	4.76971	1.84488e-06	0.000122606	ENSMUSG00000071648	NM_009073	19881
Ogn	245.219	0.536073	1.02193	0.112501	4.76504	1.88813e-06	0.000125102	ENSMUSG00000021390	NM_008760	18295
Bdh2	60.0385	0.531914	1.2006	0.111837	4.75614	1.97331e-06	0.000130351	ENSMUSG00000028167	NM_001172055	69772
Hyal3	16.3335	0.482813	1.66642	0.102245	4.72212	2.334e-06	0.000153254	ENSMUSG00000036091	NM_178020	109685
Aldh3b1	172.009	0.477727	0.67288	0.101332	4.71446	2.42347e-06	0.000158182	ENSMUSG00000024885	NM_026316	67689
Cfap206	81.3642	0.531339	1.05247	0.112701	4.71457	2.42221e-06	0.000158182	ENSMUSG00000028294	NM_001347062	69329
Hba-a2	239.27	0.524625	0.915699	0.111384	4.71007	2.47631e-06	0.000161151	ENSMUSG00000069917	NM_001083955	110257
Dpp7	759.368	0.404723	0.491294	0.0859685	4.7078	2.50405e-06	0.000162474	ENSMUSG00000026958	NM_031843	83768
Hist1h2bc	820.877	0.440373	0.569781	0.0940207	4.68379	2.81616e-06	0.000182187	ENSMUSG00000018102	NM_001290380	68024
Ifi27	1065.87	0.475843	0.663078	0.101686	4.67956	2.87497e-06	0.000185444	ENSMUSG00000064215	NM_026790	52668
RP24-298N7.11	17.3498	0.465678	1.71668	0.0995686	4.67695	2.91169e-06	0.000186714	NA	NA	NA
Robo3	1160.61	0.507974	0.809396	0.108599	4.67753	2.90353e-06	0.000186714	ENSMUSG00000032128	NM_001164767	19649
Emilin1	98.9887	0.515142	0.854689	0.110324	4.66935	3.02152e-06	0.000193192	ENSMUSG00000029163	NM_133918	100952
Cast	242.505	0.484517	0.696216	0.103872	4.66456	3.09277e-06	0.000197173	ENSMUSG00000021585	NM_001301153	12380
Gm16150	12.9518	0.427334	1.92384	0.0918155	4.65427	3.25128e-06	0.000206678	NA	XR_001778890	102638318
Chia1	57.1281	0.523977	1.05773	0.112753	4.64712	3.36606e-06	0.000212804	ENSMUSG00000062778	NM_023186	81600
Sgms2	188.634	0.491607	1.46742	0.105789	4.64706	3.36706e-06	0.000212804	ENSMUSG00000050931	NM_028943	74442
Nek5	54.7922	0.464627	1.63692	0.100062	4.64341	3.4271e-06	0.000215976	ENSMUSG00000037738	NM_001347318	330721
Fbn1	572.343	0.422666	0.545406	0.0911892	4.63504	3.56868e-06	0.000223614	ENSMUSG00000027204	NM_007993	14118
Cfap70	88.8493	0.494346	0.755622	0.107142	4.61395	3.95082e-06	0.000246152	ENSMUSG00000039543	NM_001163638	76670
Slc16a4	204.177	0.454126	0.609681	0.0985106	4.60992	4.02822e-06	0.000249556	ENSMUSG00000027896	NM_001310705	229699
Dnaaf3	40.4352	0.515846	1.14572	0.112106	4.60141	4.19634e-06	0.00025924	ENSMUSG00000055809	NM_001033548	436022
Nudt7	126.867	0.506687	0.840012	0.110307	4.59343	4.36025e-06	0.000267856	ENSMUSG00000031767	NM_001290180	67528
Loxl4	14.7615	0.397493	2.09689	0.0866336	4.5882	4.47074e-06	0.000273877	ENSMUSG00000025185	NM_001164311	67573
Nek11	50.7567	0.516573	0.984782	0.112693	4.58389	4.56408e-06	0.000278816	ENSMUSG00000035032	NM_172461	208583
BC034090	346.315	0.398775	0.495471	0.0872873	4.56853	4.91152e-06	0.000298378	ENSMUSG00000033722	XM_006530030	207792
Tspo	113.188	0.514206	1.00888	0.112646	4.56478	5.00014e-06	0.000302923	ENSMUSG00000041736	NM_009775	12257
Adh1	15.3698	0.42779	1.82651	0.0937361	4.56376	5.02443e-06	0.000303556	ENSMUSG00000074207	NM_007409	11522
Gas2l2	51.8728	0.505924	1.20769	0.110931	4.5607	5.09841e-06	0.000307179	ENSMUSG00000020686	NM_001013759	237891
Ttc21a	159.644	0.510293	0.950798	0.112285	4.54464	5.50294e-06	0.000328842	ENSMUSG00000032514	NM_028735	74052
Aass	176.278	0.492775	0.781951	0.108578	4.53845	5.66685e-06	0.000337717	ENSMUSG00000029695	NM_013930	30956
Arhgef16	24.9919	0.475314	1.47315	0.104788	4.53595	5.73437e-06	0.000340815	ENSMUSG00000029032	NM_001112744	230972
Col3a1	89.1811	0.508941	1.00474	0.112678	4.51677	6.27913e-06	0.00037118	ENSMUSG00000026043	NM_009930	12825
Cpn1	17.3808	0.461847	1.49624	0.102296	4.5148	6.33767e-06	0.000372631	ENSMUSG00000025196	NM_030703	93721
Ripk4	28.2935	0.484039	1.40897	0.107415	4.50627	6.59763e-06	0.000386879	ENSMUSG00000005251	NM_023663	72388
Pcp4l1	1708.6	0.422043	0.549767	0.0937286	4.50282	6.70563e-06	0.000392163	ENSMUSG00000038370	NM_025557	66425
Rsph4a	235.196	0.453106	0.633846	0.100792	4.49545	6.94216e-06	0.000403842	ENSMUSG00000039552	NM_001162957	212892
Gstt2	50.3692	0.504033	1.12114	0.112158	4.49395	6.9913e-06	0.000405625	ENSMUSG00000033318	NM_010361	14872
Wdr78	468.331	0.420488	0.537943	0.093713	4.48697	7.22428e-06	0.000418036	ENSMUSG00000035126	NM_146254	242584
Bst2	103.498	0.495648	1.19048	0.110862	4.47085	7.7909e-06	0.000448457	ENSMUSG00000046718	NM_198095	69550
Col1a1	330.978	0.49389	0.843271	0.110572	4.46667	7.94452e-06	0.000454912	ENSMUSG00000001506	NM_007742	12842
Tep1	226.564	0.430935	0.567757	0.0964776	4.46669	7.94404e-06	0.000454912	ENSMUSG00000006281	NM_009351	21745
Nt5dc1	99.2394	0.49541	0.84089	0.111032	4.46186	8.12503e-06	0.000464037	ENSMUSG00000039480	NM_001347463	319638
Loxl2	23.6777	0.451686	1.58092	0.101366	4.45598	8.3509e-06	0.000473239	ENSMUSG00000034205	NM_033325	94352
Serinc2	307.146	0.481252	0.753678	0.108219	4.447	8.70773e-06	0.000492188	ENSMUSG00000023232	NM_001253386	230779
Cep41	207.419	0.433951	0.583588	0.0976653	4.44324	8.86128e-06	0.000498299	ENSMUSG00000029790	NM_031998	83922
Cdc14b	356.02	0.447863	0.614171	0.101111	4.42943	9.44827e-06	0.000528597	ENSMUSG00000033102	NM_001122989	218294
Phactr2	1370.57	0.422818	0.564915	0.0962975	4.39075	1.12962e-05	0.000625598	ENSMUSG00000062866	NM_001033257	215789
Dnah6	278.746	0.483761	1.19139	0.110321	4.38504	1.15963e-05	0.000638989	ENSMUSG00000052861	NM_001164669	330355
Spata18	63.0316	0.484346	1.17193	0.110678	4.37617	1.20782e-05	0.000660567	ENSMUSG00000029155	NM_178387	73472
Rsph9	419.186	0.433254	0.59077	0.0992863	4.36368	1.27893e-05	0.000697716	ENSMUSG00000023966	NM_029338	75564
Ubxn10	123.852	0.482802	0.81764	0.110752	4.3593	1.30477e-05	0.000710046	ENSMUSG00000043621	NM_001285928	212190
Slc22a18	15.422	0.425945	1.59983	0.0978068	4.35496	1.33092e-05	0.000722485	ENSMUSG00000000154	NM_001042760	18400
Slc29a4	1320.06	0.488979	0.946731	0.112457	4.34813	1.37306e-05	0.000743521	ENSMUSG00000050822	NM_146257	243328
Cgn	256.932	0.446122	0.635365	0.102786	4.34031	1.4228e-05	0.000766668	ENSMUSG00000068876	NM_001037711	70737
Spag8	67.8815	0.482981	0.834708	0.111397	4.33569	1.45305e-05	0.000779142	ENSMUSG00000066196	NM_001007463	433700
Neat1	3434.59	0.439838	0.617327	0.101693	4.32514	1.52437e-05	0.00081539	ENSMUSG00000092274	NR_003513	66961
Crb3	53.2503	0.470376	1.24786	0.108794	4.32355	1.53537e-05	0.000819273	ENSMUSG00000044279	NM_001347408	224912
Fbxo36	73.1154	0.486727	0.940744	0.112665	4.32013	1.5594e-05	0.000830076	ENSMUSG00000073633	NM_025386	66153
Capn6	84.0044	0.474306	1.20433	0.109817	4.31905	1.56699e-05	0.000832098	ENSMUSG00000067276	NM_007603	12338
Cped1	107.623	0.484036	0.905702	0.112409	4.30601	1.66225e-05	0.000876319	ENSMUSG00000062980	NM_001081351	214642
Trp73	174.356	0.470428	0.766654	0.109227	4.30689	1.65569e-05	0.000876319	ENSMUSG00000029026	NM_001126330	22062
Plekhg2	196.679	0.383152	0.477869	0.0891514	4.29777	1.72524e-05	0.000907343	ENSMUSG00000037552	NM_001083912	101497
Cfh	768.619	0.417709	0.558705	0.0974052	4.28836	1.79993e-05	0.000944362	ENSMUSG00000026365	NM_009888	12628
Cp	454.912	0.433281	0.606945	0.101451	4.27084	1.94736e-05	0.00101684	ENSMUSG00000003617	NM_001042611	12870
Sdc1	26.83	0.456617	1.30431	0.106995	4.26764	1.97555e-05	0.00102912	ENSMUSG00000020592	NM_011519	20969
Coch	251.36	0.479653	0.985095	0.112506	4.26336	2.01379e-05	0.00104408	ENSMUSG00000020953	NM_001198835	12810
Ptgds	11381.7	0.468204	1.16874	0.110062	4.25399	2.09998e-05	0.0010862	ENSMUSG00000015090	NM_008963	19215
Atp10d	120.238	0.445796	0.656568	0.105641	4.21992	2.44385e-05	0.00125813	ENSMUSG00000046808	NM_153389	231287
Txnip	524.172	0.429494	0.604968	0.10222	4.20166	2.64968e-05	0.0013514	ENSMUSG00000038393	NM_001009935	56338
Ngfr	96.8327	0.472384	0.984386	0.112567	4.19647	2.71104e-05	0.00137629	ENSMUSG00000000120	NM_033217	18053
Ubxn11	454.377	0.431077	0.618185	0.102775	4.19438	2.73624e-05	0.00138268	ENSMUSG00000012126	NM_026257	67586
Ttc39a	78.1189	0.47033	0.991518	0.112478	4.18154	2.8954e-05	0.00145975	ENSMUSG00000028555	NM_001145948	230603
Aebp1	633.806	0.42245	0.601956	0.101426	4.1651	3.11223e-05	0.00156188	ENSMUSG00000020473	NM_001291857	11568
Wnk4	214.115	0.429198	0.623025	0.10304	4.16533	3.10899e-05	0.00156188	ENSMUSG00000035112	NM_175638	69847
Col13a1	44.1923	0.456567	1.17234	0.109729	4.16087	3.17036e-05	0.00158742	ENSMUSG00000058806	NM_001304757	12817
Colec12	252.331	0.462192	0.7956	0.111096	4.16028	3.17853e-05	0.00158789	ENSMUSG00000036103	NM_130449	140792
Loxl1	144.988	0.467003	0.874588	0.112317	4.15792	3.2116e-05	0.00160076	ENSMUSG00000032334	NM_010729	16949
Pdgfd	157.065	0.460859	0.790434	0.111255	4.14235	3.43763e-05	0.00170567	ENSMUSG00000032006	NM_001357397	71785
Hist1h1e	29.2225	0.393562	1.56785	0.095272	4.13093	3.61297e-05	0.00178058	ENSMUSG00000051627	NM_015787	50709
Bmp4	53.2146	0.45588	1.12426	0.110419	4.12862	3.64945e-05	0.00179453	ENSMUSG00000021835	NM_001316360	12159
Batf3	21.5268	0.433637	1.33801	0.105129	4.12479	3.71067e-05	0.00182055	ENSMUSG00000026630	NM_030060	381319
Atp7a	280.622	0.462125	0.847346	0.112119	4.12174	3.76023e-05	0.00183665	ENSMUSG00000033792	NM_001109757	11977
Maats1	83.8649	0.452601	0.739483	0.109888	4.11877	3.80907e-05	0.00185637	ENSMUSG00000022805	NM_001081025	320214
Fmod	314.54	0.426317	1.35428	0.103936	4.10171	4.10112e-05	0.00198109	ENSMUSG00000041559	NM_021355	14264
Rnaset2a	96.0752	0.458919	0.824227	0.111953	4.0992	4.14588e-05	0.00199832	ENSMUSG00000095687	NM_001083938	100037283
Bcar3	347.176	0.388818	0.508905	0.0951733	4.08537	4.40071e-05	0.00211649	ENSMUSG00000028121	NM_001355264	29815
Prdm16	706.912	0.394445	0.531558	0.096833	4.07345	4.63213e-05	0.00222292	ENSMUSG00000039410	NM_001177995	70673
Ctsc	361.513	0.402116	0.54737	0.0987605	4.07163	4.6685e-05	0.00223548	ENSMUSG00000030560	NM_001311790	13032
Patj	216.71	0.434464	0.667762	0.106918	4.06353	4.83367e-05	0.00230451	ENSMUSG00000061859	NM_001005784	12695
Sdpr	284.398	0.399596	0.533879	0.0986154	4.05207	5.07671e-05	0.00240525	NA	NA	NA
Vcam1	857.373	0.408253	0.560221	0.100734	4.05279	5.06101e-05	0.00240525	ENSMUSG00000027962	NM_011693	22329
Igfbp7	412.695	0.422271	0.620315	0.10433	4.04745	5.17797e-05	0.00244211	ENSMUSG00000036256	NM_001159518	29817
Ggh	355.522	0.418073	0.600889	0.103359	4.04485	5.23568e-05	0.00246403	ENSMUSG00000073987	NM_010281	14590
Gulp1	123.799	0.454401	0.917393	0.112623	4.03472	5.46685e-05	0.00256275	ENSMUSG00000056870	NM_027506	70676
Igf2os	15.2681	0.400167	1.40506	0.099183	4.03463	5.46883e-05	0.00256275	ENSMUSG00000086266	NR_002855	111975
Map3k15	91.5236	0.452826	0.837852	0.112305	4.0321	5.52802e-05	0.00258497	ENSMUSG00000031303	NM_001163085	270672
Mvd	561.21	0.394965	0.534239	0.0979903	4.03066	5.56208e-05	0.00258985	ENSMUSG00000006517	NM_138656	192156
Slc6a13	302.954	0.441598	1.12348	0.109761	4.02325	5.73996e-05	0.00266702	ENSMUSG00000030108	NM_144512	14412
Tmc6	238.289	0.399399	0.547176	0.0992973	4.02225	5.76437e-05	0.00267269	ENSMUSG00000025572	NM_145439	217353
Cd55	193.061	0.42498	0.638338	0.106159	4.00323	6.24843e-05	0.00289102	ENSMUSG00000026399	NM_010016	13136
Lgals3	38.2926	0.431651	1.18477	0.107914	3.99995	6.33546e-05	0.00292511	ENSMUSG00000050335	NM_001145953	16854
Clic3	59.7218	0.443098	1.06975	0.110901	3.99546	6.45691e-05	0.00296869	ENSMUSG00000015093	NM_027085	69454
Cish	68.1857	0.443642	1.02387	0.11151	3.97849	6.93549e-05	0.00315565	ENSMUSG00000032578	NM_001317354	12700
Nek8	123.927	0.423103	0.637901	0.106511	3.9724	7.11518e-05	0.0032307	ENSMUSG00000017405	NM_080849	140859
Hey2	130.941	0.445051	0.808409	0.112097	3.97025	7.17983e-05	0.00325332	ENSMUSG00000019789	NM_013904	15214
Cox7a1	32.049	0.423198	1.237	0.106797	3.96266	7.41203e-05	0.0033242	ENSMUSG00000074218	NM_009944	12865
Itga10	119.723	0.439006	0.726184	0.110786	3.96266	7.4119e-05	0.0033242	ENSMUSG00000090210	NM_001081053	213119
Cyp1b1	138.908	0.445558	0.919167	0.112548	3.95885	7.53124e-05	0.00337077	ENSMUSG00000024087	NM_009994	13078
Etnk2	84.6487	0.441326	1.02191	0.111509	3.95774	7.56615e-05	0.0033795	ENSMUSG00000070644	NM_175443	214253
Trappc6a	161.476	0.40415	0.571917	0.102539	3.94141	8.10024e-05	0.0036107	ENSMUSG00000002043	NM_001331181	67091
H2-Ab1	33.7259	0.405751	1.30007	0.103821	3.90817	9.29992e-05	0.0040873	ENSMUSG00000073421	NM_207105	14961
Col4a6	56.1471	0.434477	1.02562	0.111251	3.90538	9.40792e-05	0.00411826	ENSMUSG00000031273	NM_053185	94216
Ccdc60	50.526	0.438786	0.937664	0.112448	3.90213	9.53488e-05	0.00415724	ENSMUSG00000043913	NM_001360004	269693
Gm11992	63.5338	0.425355	0.696242	0.109453	3.88619	0.000101831	0.00441354	ENSMUSG00000040978	NM_001037928	626870
Gjb2	230.479	0.436713	0.923951	0.112413	3.88488	0.000102379	0.00442856	ENSMUSG00000046352	NM_008125	14619
Cfap52	100.723	0.436071	0.897068	0.112608	3.87245	0.000107746	0.00464239	ENSMUSG00000020904	NM_027963	71860
Hist1h2be	186.963	0.427125	0.715196	0.110508	3.86511	0.000111038	0.00475619	ENSMUSG00000047246	NM_001177653	319179
Ptgis	55.4091	0.43489	0.916461	0.11254	3.86431	0.000111405	0.00476263	ENSMUSG00000017969	NM_008968	19223
Ttc12	99.9122	0.419669	0.666412	0.108905	3.85355	0.000116418	0.0049289	ENSMUSG00000040219	NM_172770	235330
Ccdc141	595.41	0.402378	0.588561	0.104532	3.84933	0.000118444	0.00496848	ENSMUSG00000044033	NM_001025576	545428
Fbln1	462.808	0.400532	0.58874	0.104073	3.84857	0.000118808	0.00497246	ENSMUSG00000006369	NM_001347088	14114
Cmtm8	39.5169	0.428732	0.975194	0.111879	3.83211	0.00012705	0.00524734	ENSMUSG00000041012	NM_027294	70031
Mvp	329.927	0.39233	0.560211	0.102438	3.82991	0.000128189	0.00528444	ENSMUSG00000030681	NM_080638	78388
Cdc42bpg	354.001	0.400398	0.592301	0.104672	3.82526	0.000130632	0.00537501	ENSMUSG00000024769	NM_001033342	240505
Ccdc187	252.451	0.416144	0.680219	0.108817	3.82426	0.000131168	0.00538697	ENSMUSG00000048038	NM_177841	329366
Slc12a2	3269.32	0.380369	0.5215	0.099533	3.82154	0.000132623	0.00543599	ENSMUSG00000024597	NM_009194	20496
Col20a1	312.518	0.422914	0.728974	0.111059	3.80802	0.000140084	0.00571036	ENSMUSG00000016356	NM_028518	73368
Smim5	48.2717	0.40981	1.13853	0.107832	3.80046	0.000144426	0.00585472	ENSMUSG00000048442	NM_183259	66528
Strip2	1249.85	0.39795	0.592614	0.10503	3.78893	0.000151296	0.00608822	ENSMUSG00000039629	NM_001037740	320609
Cfap69	587.889	0.380134	0.527244	0.100347	3.78821	0.000151738	0.00609481	ENSMUSG00000040473	NM_172447	207686
Pih1d2	69.0745	0.42191	0.766158	0.111984	3.7676	0.000164823	0.0065603	ENSMUSG00000000167	NM_028300	72614
Capsl	84.7348	0.422708	0.915267	0.112273	3.76501	0.000166539	0.00661662	ENSMUSG00000039676	NM_029341	75568
Nt5e	132.734	0.386542	0.545611	0.10277	3.76122	0.000169089	0.00670577	ENSMUSG00000032420	NM_011851	23959
Aldh1a2	189.24	0.39206	1.20612	0.10507	3.7314	0.000190419	0.00741051	ENSMUSG00000013584	NM_009022	19378
Ctf1	52.4706	0.419853	0.801866	0.112629	3.72775	0.000193195	0.0074858	ENSMUSG00000042340	NM_001301282	13019
Edn3	161.324	0.412425	0.710237	0.110923	3.71812	0.000200711	0.00773602	ENSMUSG00000027524	NM_007903	13616
Efhc1	65.5381	0.417583	0.908391	0.112305	3.71828	0.000200584	0.00773602	ENSMUSG00000041809	NM_027974	71877
Trim21	85.4908	0.416922	0.774393	0.112393	3.70951	0.000207657	0.00794787	ENSMUSG00000030966	NM_001082552	20821
Dynlrb2	46.5148	0.409845	1.00768	0.110513	3.70856	0.000208443	0.00796405	ENSMUSG00000034467	NM_029297	75465
Hmgb2	146.66	0.413758	0.746061	0.111876	3.69835	0.000217004	0.00823376	ENSMUSG00000054717	NM_008252	97165
Tmco4	114.291	0.402436	0.650288	0.109111	3.68831	0.000225753	0.00849841	ENSMUSG00000041143	NM_001305423	77056
Tram2	71.4031	0.415107	0.794181	0.11257	3.68754	0.000226431	0.0085032	ENSMUSG00000041779	NM_177409	170829
Loxl3	169.959	0.382424	0.558798	0.104294	3.66678	0.000245625	0.00913018	ENSMUSG00000000693	NM_013586	16950
Car13	35.1291	0.394634	1.10368	0.107713	3.66377	0.000248534	0.00922267	ENSMUSG00000027555	NM_024495	71934
Erich2	31.5092	0.405146	0.972017	0.111046	3.64844	0.000263836	0.00972468	ENSMUSG00000075302	NM_025744	66748
Gm20632	72.6927	0.408335	0.869462	0.112462	3.63088	0.000282453	0.0102219	NA	NA	NA
Plekha4	63.5341	0.40661	0.909447	0.111986	3.63089	0.00028245	0.0102219	ENSMUSG00000040428	NM_148927	69217
Gnmt	30.0406	0.392307	1.05882	0.108683	3.60964	0.000306623	0.0109699	ENSMUSG00000002769	NM_010321	14711
Cfap61	98.5626	0.405658	0.805121	0.112636	3.60149	0.000316393	0.0112643	ENSMUSG00000037143	NM_175280	78774
Slc12a7	234.642	0.402005	0.726118	0.111659	3.60027	0.000317883	0.011299	ENSMUSG00000017756	NM_001360694	20499
Saxo2	123.708	0.402823	0.727649	0.111951	3.59819	0.000320435	0.0113713	ENSMUSG00000038570	NM_177894	330577
Aim1	59.2284	0.405241	0.794888	0.112703	3.59564	0.000323591	0.0114463	NA	NA	NA
Tax1bp3	110.92	0.398158	0.679417	0.111011	3.58665	0.000334956	0.0117723	ENSMUSG00000040158	NM_029564	76281
1700040L02Rik	47.4565	0.401141	0.850211	0.112554	3.56399	0.000365257	0.0126574	NA	NA	NA
Ramp3	117.916	0.387674	0.607696	0.109304	3.54676	0.000389999	0.0133851	ENSMUSG00000041046	NM_019511	56089
Angpt2	40.2977	0.38741	1.01943	0.109298	3.54453	0.000393316	0.0134778	ENSMUSG00000031465	NM_007426	11601
Pqlc3	93.6567	0.385627	0.616806	0.108934	3.54	0.000400122	0.0136683	ENSMUSG00000045679	NM_001161111	217430
Angptl4	77.0656	0.395231	0.869851	0.11211	3.5254	0.000422844	0.0142887	ENSMUSG00000002289	NM_020581	57875
Parp3	103.225	0.389968	0.66626	0.111111	3.50972	0.000448583	0.0149739	ENSMUSG00000023249	NM_001311150	235587
Espl1	69.9561	0.394591	0.741658	0.112472	3.50836	0.000450877	0.0150276	ENSMUSG00000058290	NM_001014976	105988
A730056A06Rik	62.3743	-0.393668	-0.814018	0.112298	-3.50555	0.000455658	0.0150952	ENSMUSG00000097756	NR_040324	319783
Mrc1	130.973	0.386712	0.646616	0.110365	3.50395	0.000458416	0.0151408	ENSMUSG00000026712	NM_008625	17533
Nkx2-2	90.907	-0.382833	-0.586738	0.109477	-3.49691	0.000470679	0.0154992	ENSMUSG00000027434	NM_001077632	18088
Syne3	100.985	0.391559	0.856074	0.112206	3.48965	0.000483649	0.0158076	ENSMUSG00000054150	NM_001042699	212073
Mansc4	33.9635	0.380845	0.947492	0.110391	3.44998	0.000560631	0.0178969	ENSMUSG00000072662	NM_001034903	545893
Ppp1r1b	1339.2	0.387354	0.744291	0.112372	3.44708	0.000566681	0.0180376	ENSMUSG00000061718	NM_001313970	19049
Lrriq1	113.756	0.385307	0.711644	0.112078	3.43784	0.000586381	0.0184769	ENSMUSG00000019892	NM_001163559	74978
Fgl2	71.7937	0.386444	0.809822	0.112538	3.4339	0.000594967	0.0186937	ENSMUSG00000039899	NM_008013	14190
Tmem220	44.2199	0.38069	0.90356	0.111264	3.4215	0.000622765	0.0193729	ENSMUSG00000050270	NM_001291042	338369
Rubcnl	46.9969	0.382472	0.724776	0.112588	3.39708	0.000681091	0.0206312	ENSMUSG00000034959	NM_198642	271221
