# Supplementary material for: Experience Recruits MSK1 to Expand the Dynamic Range of Synapses and Enhance Cognition
Source: J Neurosci. 2020 Jun 10;40(24):4644–60. doi: 10.1523/JNEUROSCI.2765-19.2020 (PMC7294801; doi:10.1523/JNEUROSCI.2765-19.2020)
Supplement: Table 7-11. [file ns-JN-RM-2765-19-s02.xlsx]

## Sheet: 7-11 DEGs_KDEEvsKDSH
	baseMean	log2FoldChange	lfcMLE	lfcSE	stat	pvalue	padj	ensembl	RefSeq	entrez
Krt8	75.4373	1.17511	2.37906	0.112895	10.4088	2.25995e-25	2.55137e-21	ENSMUSG00000049382	NM_031170	16691
Sema3b	229.559	1.17784	2.38503	0.112931	10.4297	1.81406e-25	2.55137e-21	ENSMUSG00000057969	NM_001042779	20347
Gm44250	207.929	1.09489	2.07099	0.11261	9.72282	2.41005e-22	1.50576e-18	NA	NA	NA
Slc16a8	88.4627	1.09424	2.49062	0.112663	9.71248	2.66754e-22	1.50576e-18	ENSMUSG00000032988	NM_020516	57274
Rdh5	181.945	1.03353	2.15774	0.112931	9.15186	5.59605e-20	2.52706e-16	ENSMUSG00000025350	NM_001358527	19682
Cdkn1c	98.1734	1.023	2.19832	0.112861	9.06425	1.25464e-19	4.72142e-16	ENSMUSG00000037664	NM_001161624	12577
Wfikkn2	112.79	0.97628	2.0816	0.112929	8.64507	5.37717e-18	1.73444e-14	ENSMUSG00000044177	NM_181819	278507
Oca2	58.1096	0.873002	3.16766	0.104515	8.35289	6.66141e-17	1.8801e-13	ENSMUSG00000030450	NM_021879	18431
Tmprss11a	26.4158	0.803629	4.02725	0.0976749	8.22759	1.91015e-16	4.79215e-13	ENSMUSG00000072845	NM_001033233	194597
Dab2	439.269	0.793732	1.05499	0.097745	8.12044	4.64488e-16	1.04877e-12	ENSMUSG00000022150	NM_001008702	13132
Bmp6	323.017	0.862888	1.30157	0.106813	8.07853	6.55524e-16	1.34555e-12	ENSMUSG00000039004	NM_007556	12161
Tuba1c	94.8804	0.890707	2.30905	0.11091	8.03088	9.6772e-16	1.82085e-12	ENSMUSG00000043091	NM_009448	22146
Slc37a2	200.659	0.870087	1.38105	0.109076	7.9769	1.50059e-15	2.60629e-12	ENSMUSG00000032122	NM_001145960	56857
Slc13a4	582.884	0.892543	2.0284	0.112454	7.93698	2.07165e-15	3.34113e-12	ENSMUSG00000029843	NM_172892	243755
Slc4a2	1464.39	0.794424	1.09754	0.101162	7.85299	4.06243e-15	6.11503e-12	ENSMUSG00000028962	NM_001253892	20535
Slc31a1	875.078	0.75675	1.00685	0.0978515	7.73365	1.04502e-14	1.47473e-11	ENSMUSG00000066150	NM_175090	20529
Col8a2	344.931	0.827322	2.54967	0.107785	7.67567	1.64557e-14	2.09377e-11	ENSMUSG00000056174	NM_199473	329941
Drc7	423.2	0.834412	2.47186	0.108734	7.67385	1.66915e-14	2.09377e-11	ENSMUSG00000031786	NM_001042715	330830
Pcolce	344.499	0.84551	1.96501	0.112215	7.53473	4.89346e-14	5.81524e-11	ENSMUSG00000029718	NM_008788	18542
Ace	1219.01	0.805081	2.56274	0.107023	7.52249	5.37419e-14	6.06719e-11	ENSMUSG00000020681	NM_001281819	11421
Mdfic	178.725	0.833316	1.55995	0.112651	7.39736	1.38921e-13	1.49367e-10	ENSMUSG00000041390	NM_175088	16543
Large2	27.114	0.751033	2.83606	0.102868	7.30094	2.85761e-13	2.93282e-10	ENSMUSG00000040434	NM_001166633	228366
Perp	156.592	0.801563	1.33072	0.110398	7.26065	3.85235e-13	3.78183e-10	ENSMUSG00000019851	NM_022032	64058
Sulf1	817.121	0.79005	2.26599	0.109162	7.23738	4.57425e-13	4.30342e-10	ENSMUSG00000016918	NM_001198565	240725
Cndp1	32.3318	0.794512	2.21433	0.109877	7.23096	4.79605e-13	4.3316e-10	ENSMUSG00000056162	NM_177450	338403
Cldn1	228.12	0.80429	1.48282	0.112507	7.14878	8.75541e-13	7.32179e-10	ENSMUSG00000022512	NM_016674	12737
Nid2	241.314	0.786168	1.28132	0.109914	7.15255	8.51798e-13	7.32179e-10	ENSMUSG00000021806	NM_008695	18074
Cab39l	1254.42	0.70802	0.965203	0.100063	7.07573	1.48662e-12	1.1988e-09	ENSMUSG00000021981	NM_001360591	69008
Cox8b	24.0172	0.675039	3.39376	0.0955536	7.06451	1.61185e-12	1.25496e-09	ENSMUSG00000025488	NM_007751	12869
Mpp7	145.959	0.758927	1.17665	0.108217	7.01301	2.3324e-12	1.75545e-09	ENSMUSG00000057440	NM_001081287	75739
Col17a1	35.2516	0.709805	2.86622	0.102319	6.93718	3.99999e-12	2.91341e-09	ENSMUSG00000025064	NM_001290825	12821
Slc16a12	93.242	0.77115	1.32851	0.111443	6.91967	4.52698e-12	3.19421e-09	ENSMUSG00000009378	NM_172838	240638
Prlr	759.006	0.673395	3.10924	0.0975099	6.90591	4.98813e-12	3.41294e-09	ENSMUSG00000005268	NM_001253781	19116
Pon3	118.599	0.770738	1.76601	0.112205	6.86901	6.46486e-12	4.29324e-09	ENSMUSG00000029759	NM_173006	269823
Cgnl1	870.494	0.769235	1.43464	0.11256	6.83399	8.25872e-12	5.32782e-09	ENSMUSG00000032232	NM_001304362	68178
Lbp	396.51	0.747708	2.02666	0.109811	6.80904	9.82548e-12	6.16249e-09	ENSMUSG00000016024	NM_008489	16803
Col4a4	89.3837	0.765628	1.66566	0.112702	6.79338	1.09534e-11	6.68425e-09	ENSMUSG00000067158	NM_007735	12829
Bmp7	318.333	0.684083	0.96009	0.102443	6.67766	2.42786e-11	1.4426e-08	ENSMUSG00000008999	NM_007557	12162
Calml4	154.697	0.69648	2.37157	0.104598	6.65862	2.76415e-11	1.56029e-08	ENSMUSG00000032246	NM_001102468	75600
Col8a1	281.989	0.623067	3.49025	0.0935671	6.65904	2.75621e-11	1.56029e-08	ENSMUSG00000068196	NM_007739	12837
Tbc1d2	215.296	0.704708	1.04455	0.106035	6.64602	3.01132e-11	1.65835e-08	ENSMUSG00000039813	NM_198664	381605
Itpripl1	93.9208	0.731546	1.37221	0.112587	6.49763	8.15927e-11	4.38638e-08	ENSMUSG00000074825	NM_001163527	73338
Igf2	2948.53	0.720818	1.77514	0.111383	6.47154	9.70104e-11	5.09395e-08	ENSMUSG00000048583	NM_001122736	16002
Ucp2	711.441	0.704479	1.11662	0.108999	6.46316	1.02541e-10	5.26199e-08	ENSMUSG00000033685	NM_011671	22228
Ppp1r3b	75.2929	0.729295	1.49228	0.112947	6.45698	1.06817e-10	5.35958e-08	ENSMUSG00000046794	NM_177741	244416
Crhr2	108.619	0.697348	1.10301	0.108649	6.41837	1.37741e-10	6.76098e-08	ENSMUSG00000003476	NM_001288618	12922
Slc2a12	365.55	0.657412	2.34501	0.103372	6.35965	2.02219e-10	9.71468e-08	ENSMUSG00000037490	NM_178934	353169
Eps8l2	112.209	0.713649	1.43494	0.112926	6.31962	2.62203e-10	1.23339e-07	ENSMUSG00000025504	NM_133191	98845
Trpv4	240.084	0.579312	3.15062	0.0929913	6.22975	4.67188e-10	2.15278e-07	ENSMUSG00000014158	NM_022017	63873
Scara5	46.1302	0.610629	2.5736	0.0992525	6.15227	7.63806e-10	3.44919e-07	ENSMUSG00000022032	NM_001168318	71145
Acaa2	659.27	0.495642	0.582509	0.0808709	6.12881	8.85414e-10	3.91995e-07	ENSMUSG00000036880	NM_177470	52538
Epn3	238.829	0.649894	2.02337	0.106873	6.08101	1.19425e-09	5.18557e-07	ENSMUSG00000010080	NM_001361558	71889
Frem1	315.198	0.676228	1.55301	0.112201	6.02692	1.67113e-09	7.11934e-07	ENSMUSG00000059049	NM_001198811	329872
Igfbp2	1260.26	0.664692	1.7214	0.110544	6.01294	1.8219e-09	7.61792e-07	ENSMUSG00000039323	NM_001310659	16008
Thbs1	120.007	0.678116	1.34538	0.112918	6.00536	1.90907e-09	7.83724e-07	ENSMUSG00000040152	NM_001313914	21825
Olfr1507	14.2787	0.523612	4.02636	0.0880084	5.94957	2.68854e-09	1.08401e-06	ENSMUSG00000059887	NM_001170918	57269
Msx1	334.223	0.658518	1.58071	0.111806	5.88981	3.86635e-09	1.53155e-06	ENSMUSG00000048450	NM_010835	17701
Kl	2389.26	0.576434	2.55023	0.0981807	5.87116	4.32766e-09	1.68473e-06	ENSMUSG00000058488	NM_013823	16591
Shroom3	196.151	0.588357	0.804984	0.10039	5.86072	4.60857e-09	1.76368e-06	ENSMUSG00000029381	NM_001077595	27428
Col4a3	55.2574	0.595726	2.40037	0.101795	5.85221	4.85074e-09	1.82541e-06	ENSMUSG00000079465	NM_007734	12828
Col1a2	439.292	0.634495	0.998717	0.108786	5.8325	5.46017e-09	2.01042e-06	ENSMUSG00000029661	NM_007743	12843
Foxj1	459.962	0.568814	0.752689	0.0975554	5.83067	5.52044e-09	2.01042e-06	ENSMUSG00000034227	NM_008240	15223
Rab11fip1	128.761	0.61782	0.917172	0.106141	5.82074	5.85873e-09	2.09975e-06	ENSMUSG00000031488	NM_001080813	75767
Llgl2	64.7367	0.653265	1.38562	0.112843	5.78917	7.07356e-09	2.49553e-06	ENSMUSG00000020782	NM_001252532	217325
Col9a3	914.223	0.626829	1.79373	0.108707	5.7662	8.10805e-09	2.81649e-06	ENSMUSG00000027570	NM_009936	12841
Lama5	643.356	0.599853	0.871789	0.104874	5.71976	1.06675e-08	3.64942e-06	ENSMUSG00000015647	NM_001081171	16776
Rbp1	376.294	0.614384	0.936962	0.107488	5.71581	1.09181e-08	3.6794e-06	ENSMUSG00000046402	NM_011254	19659
Tmem184a	19.9878	0.532722	2.86371	0.0934293	5.70187	1.18501e-08	3.93476e-06	ENSMUSG00000036687	NM_001161548	231832
Cdr2	380.481	0.625956	1.02016	0.110029	5.68902	1.27768e-08	4.16599e-06	ENSMUSG00000030878	NM_001354986	12585
Defb11	19.6444	0.450597	5.13397	0.0792304	5.68718	1.29155e-08	4.16599e-06	ENSMUSG00000045337	NM_139221	246081
Slc16a9	93.2195	0.641346	1.33353	0.112884	5.68148	1.33535e-08	4.24661e-06	ENSMUSG00000037762	NM_025807	66859
Enpp2	26671.3	0.541773	2.67378	0.095421	5.67771	1.36507e-08	4.28083e-06	ENSMUSG00000022425	NM_001136077	18606
Sowahc	509.37	0.598027	0.878567	0.10545	5.6712	1.41801e-08	4.38594e-06	ENSMUSG00000098188	NM_172939	268301
Serinc2	307.146	0.59906	0.889201	0.1061	5.6462	1.64035e-08	5.00507e-06	ENSMUSG00000023232	NM_001253386	230779
Zfp185	190.395	0.635931	1.21057	0.112748	5.6403	1.6975e-08	5.11038e-06	ENSMUSG00000031351	NM_001109043	22673
Otx2os1	12.7769	0.467884	3.83081	0.0830217	5.63569	1.74363e-08	5.1802e-06	ENSMUSG00000098682	NR_029384	606497
Gm26684	13.4526	0.533466	2.66932	0.0949848	5.61633	1.95057e-08	5.71973e-06	NA	XR_001781621	102638507
Elovl7	769.509	0.566992	0.781032	0.101112	5.60759	2.05167e-08	5.93906e-06	ENSMUSG00000021696	NM_029001	74559
Rd3	45.2878	0.610297	1.62395	0.110574	5.51938	3.40207e-08	9.72346e-06	ENSMUSG00000049353	NM_001177900	74023
Tns1	1749.21	0.460559	0.548986	0.0834965	5.5159	3.4699e-08	9.79337e-06	ENSMUSG00000055322	NM_001289895	21961
Tc2n	23.814	0.522951	2.55446	0.0949083	5.51007	3.58693e-08	9.99868e-06	ENSMUSG00000021187	NM_001082976	74413
Arhgef5	114.6	0.608407	1.00531	0.110554	5.50327	3.72807e-08	1.0128e-05	ENSMUSG00000033542	NM_133674	54324
Hspg2	591.547	0.596522	0.928435	0.108381	5.50392	3.71445e-08	1.0128e-05	ENSMUSG00000028763	NM_008305	15530
Iqub	108.074	0.611681	1.04103	0.111186	5.5014	3.76788e-08	1.0128e-05	ENSMUSG00000046192	NM_172535	214704
A2m	239.804	0.603536	1.64473	0.109754	5.49898	3.82001e-08	1.01473e-05	ENSMUSG00000030111	NM_175628	232345
Cpq	371.383	0.51184	0.653909	0.0932145	5.49099	3.99692e-08	1.04938e-05	ENSMUSG00000039007	NM_018755	54381
Lepr	137.994	0.577002	1.89668	0.105148	5.48755	4.07557e-08	1.05773e-05	ENSMUSG00000057722	NM_001122899	16847
Ackr4	16.172	0.554921	2.26671	0.101196	5.48362	4.1671e-08	1.06919e-05	ENSMUSG00000079355	NM_145700	252837
Sult1c2	13.8224	0.439582	4.40564	0.0803309	5.47215	4.44612e-08	1.12796e-05	ENSMUSG00000023122	NM_026935	69083
Crb2	295.293	0.574669	0.838245	0.105158	5.4648	4.63434e-08	1.16265e-05	ENSMUSG00000035403	NM_001163566	241324
Glb1l2	56.3016	0.616837	1.25673	0.112944	5.46144	4.72283e-08	1.17183e-05	ENSMUSG00000036395	NM_001310768	244757
Ccdc108	410.574	0.488456	0.605794	0.0900371	5.42506	5.79367e-08	1.4219e-05	NA	NA	NA
Mycbpap	120.898	0.608348	1.09215	0.1122	5.42201	5.8934e-08	1.43083e-05	ENSMUSG00000039110	NM_170671	104601
Il17re	25.3765	0.577484	1.75191	0.107226	5.38567	7.21749e-08	1.73366e-05	ENSMUSG00000043088	NM_001034029	57890
Abhd2	3923.08	0.453642	0.544535	0.0846739	5.35751	8.43748e-08	2.00537e-05	ENSMUSG00000039202	NM_018811	54608
Tcn2	765.977	0.564211	0.827197	0.10543	5.35153	8.72122e-08	2.05121e-05	ENSMUSG00000020432	NM_001130458	21452
Krt18	131.178	0.469179	3.1234	0.0879665	5.33361	9.62805e-08	2.24115e-05	ENSMUSG00000023043	NM_010664	16668
Fap	64.1693	0.556913	1.84363	0.104569	5.3258	1.00507e-07	2.29228e-05	ENSMUSG00000000392	NM_007986	14089
Tgfbi	147.577	0.549192	0.775282	0.103101	5.32672	1.00001e-07	2.29228e-05	ENSMUSG00000035493	NM_009369	21810
Acacb	291.254	0.555056	0.798297	0.104331	5.32016	1.03678e-07	2.34093e-05	ENSMUSG00000042010	NM_133904	100705
Car14	306.094	0.557427	0.810834	0.104916	5.3131	1.07778e-07	2.40943e-05	ENSMUSG00000038526	NM_001355750	23831
Esrrb	73.7604	0.592804	1.09994	0.112569	5.26615	1.39314e-07	3.08389e-05	ENSMUSG00000021255	NM_001159500	26380
Sod3	456.344	0.512026	0.677544	0.0975638	5.24812	1.53661e-07	3.36846e-05	ENSMUSG00000072941	NM_011435	20657
Frrs1	87.2847	0.587897	1.06844	0.112396	5.23059	1.68968e-07	3.6684e-05	ENSMUSG00000033386	NM_001113478	20321
Rbm47	86.8367	0.440931	3.21582	0.0843272	5.22881	1.70608e-07	3.66872e-05	ENSMUSG00000070780	NM_001127382	245945
Col18a1	236.575	0.584431	1.03404	0.111954	5.2203	1.78636e-07	3.80511e-05	ENSMUSG00000001435	NM_001109991	12822
Baiap2l1	68.0178	0.544984	1.83482	0.104489	5.21569	1.83129e-07	3.82859e-05	ENSMUSG00000038859	NM_025833	66898
Cox6b2	84.3917	0.56723	0.890854	0.108738	5.21649	1.8235e-07	3.82859e-05	ENSMUSG00000051811	NM_001289848	333182
Angptl2	179.391	0.536681	1.88356	0.102993	5.21083	1.88001e-07	3.89438e-05	ENSMUSG00000004105	NM_011923	26360
B4galt1	269.636	0.470605	0.585893	0.0903914	5.2063	1.92641e-07	3.95423e-05	ENSMUSG00000028413	NM_022305	14595
Tmem98	423.445	0.468998	0.583897	0.0901608	5.2018	1.97369e-07	4.01477e-05	ENSMUSG00000035413	NM_029537	103743
Vamp8	251.389	0.537458	0.766421	0.103686	5.18349	2.17769e-07	4.39018e-05	ENSMUSG00000050732	NM_016794	22320
1500015O10Rik	509.574	0.423598	3.68755	0.0817668	5.18057	2.2121e-07	4.42009e-05	ENSMUSG00000026051	NM_024283	78896
Hfe	205.365	0.49059	0.63313	0.0947429	5.17812	2.24132e-07	4.4392e-05	ENSMUSG00000006611	NM_001347493	15216
Abca4	421.496	0.455594	3.02688	0.0881359	5.16922	2.3507e-07	4.60211e-05	ENSMUSG00000028125	NM_007378	11304
Ephx1	788.842	0.467993	0.583922	0.0907248	5.15838	2.49102e-07	4.80724e-05	ENSMUSG00000038776	NM_001312918	13849
Six3os1	43.4805	0.544913	1.84645	0.106446	5.11916	3.06892e-07	5.82295e-05	ENSMUSG00000093460	NR_015385	100043902
Tjp3	73.0474	0.547496	1.6614	0.107108	5.11164	3.19381e-07	6.00942e-05	ENSMUSG00000034917	NM_001282095	27375
Fzd4	536.373	0.540348	0.812755	0.106799	5.05947	4.20426e-07	7.84529e-05	ENSMUSG00000049791	NM_008055	14366
Cldn2	298.567	0.382779	4.19349	0.0758809	5.04447	4.54786e-07	8.34847e-05	ENSMUSG00000047230	NM_016675	12738
Slc39a4	75.7454	0.550873	1.55735	0.10917	5.04602	4.51101e-07	8.34847e-05	ENSMUSG00000063354	NM_028064	72027
Mrc2	263.876	0.528552	0.770651	0.104965	5.03553	4.76528e-07	8.60761e-05	ENSMUSG00000020695	NM_008626	17534
Slc28a3	25.8363	0.457126	2.62774	0.090762	5.03654	4.74029e-07	8.60761e-05	ENSMUSG00000021553	NM_022317	114304
Serpinb1b	43.5801	0.540062	1.63884	0.107435	5.02687	4.98558e-07	8.93408e-05	ENSMUSG00000051029	NM_173052	282663
Ctnnal1	745.912	0.41878	0.499647	0.0837906	4.99793	5.79488e-07	0.000103026	ENSMUSG00000038816	NM_018761	54366
Trp73	174.356	0.53631	0.820996	0.107802	4.97496	6.52613e-07	0.00011512	ENSMUSG00000029026	NM_001126330	22062
Tbc1d9	3791.16	0.398425	0.467833	0.0811291	4.911	9.0615e-07	0.000158604	ENSMUSG00000031709	NM_001111304	71310
Cd59a	180.998	0.549793	0.996235	0.112317	4.89503	9.82931e-07	0.000169496	ENSMUSG00000032679	NM_001111060	12509
Tekt1	112.253	0.537291	0.866273	0.109765	4.89493	9.83389e-07	0.000169496	ENSMUSG00000020799	NM_001282006	21689
Galm	118.684	0.535373	0.859059	0.109584	4.8855	1.03167e-06	0.000176471	ENSMUSG00000035473	NM_176963	319625
Bcam	453.042	0.442617	0.551668	0.0906494	4.88273	1.04628e-06	0.000177624	ENSMUSG00000002980	NM_020486	57278
Steap2	598.562	0.545422	1.27279	0.111925	4.87312	1.09849e-06	0.000185096	ENSMUSG00000015653	NM_001103156	74051
Sh3d19	1070.17	0.450997	0.570663	0.0926203	4.86931	1.11988e-06	0.000187303	ENSMUSG00000028082	NM_001082414	27059
Pla2g5	73.6681	0.432243	2.43255	0.0893783	4.8361	1.32409e-06	0.000219828	ENSMUSG00000041193	NM_001122954	18784
Fhad1	254.951	0.487055	0.667206	0.100875	4.82832	1.37687e-06	0.000226922	ENSMUSG00000051435	NM_028429	329977
Trpm3	2956.29	0.54413	1.10136	0.112924	4.81856	1.44601e-06	0.000234888	ENSMUSG00000052387	NM_001035239	226025
Car13	35.1291	0.522607	1.38605	0.109648	4.76624	1.87692e-06	0.000302707	ENSMUSG00000027555	NM_024495	71934
Acss3	60.3774	0.53214	1.24881	0.111707	4.76373	1.90048e-06	0.000304333	ENSMUSG00000035948	NM_001142804	380660
Car12	1793.79	0.534819	0.979852	0.112435	4.75668	1.96803e-06	0.000312931	ENSMUSG00000032373	NM_001306148	76459
Sostdc1	343.841	0.405901	2.94602	0.08544	4.75071	2.027e-06	0.000320054	ENSMUSG00000036169	NM_025312	66042
Pcolce2	230.89	0.530645	0.925638	0.111753	4.74838	2.05052e-06	0.000321519	ENSMUSG00000015354	NM_029620	76477
Sgms2	188.634	0.514948	1.43539	0.108503	4.74594	2.07535e-06	0.000323168	ENSMUSG00000050931	NM_028943	74442
Spint2	709.127	0.500356	0.742486	0.10618	4.71234	2.44891e-06	0.000373608	ENSMUSG00000074227	NM_001082548	20733
Tspo	113.188	0.530516	0.976634	0.112564	4.71301	2.44082e-06	0.000373608	ENSMUSG00000041736	NM_009775	12257
Hspb8	513.837	0.423598	0.528102	0.0900806	4.70243	2.57084e-06	0.00038698	ENSMUSG00000041548	NM_030704	80888
Efemp2	330.716	0.420007	0.518967	0.0894782	4.69396	2.67965e-06	0.000398176	ENSMUSG00000024909	NM_001164352	58859
Slc7a10	899.769	0.386261	0.456628	0.0822901	4.6939	2.68049e-06	0.000398176	ENSMUSG00000030495	NM_017394	53896
Cdkn1a	232.164	0.525509	0.929318	0.112085	4.6885	2.75209e-06	0.00040614	ENSMUSG00000023067	NM_001111099	12575
Lgals3bp	630.262	0.491226	0.717962	0.10516	4.67124	2.99388e-06	0.000427841	ENSMUSG00000033880	NM_011150	19039
Plek2	17.0268	0.39247	2.64587	0.0840752	4.66808	3.04033e-06	0.000431746	ENSMUSG00000021118	NM_013738	27260
Fzd7	409.596	0.466904	0.633462	0.100079	4.66534	3.08101e-06	0.000434788	ENSMUSG00000041075	NM_008057	14369
F11r	268.29	0.466247	0.638618	0.100573	4.63588	3.55414e-06	0.00049844	ENSMUSG00000038235	NM_172647	16456
Ripk4	28.2935	0.508803	1.29305	0.109828	4.63273	3.60872e-06	0.000502971	ENSMUSG00000005251	NM_023663	72388
Slc25a13	84.5216	0.510579	0.845647	0.110522	4.61971	3.8427e-06	0.000529051	ENSMUSG00000015112	NM_001177572	50799
Vat1l	1396.03	0.519352	1.09027	0.112815	4.60359	4.15277e-06	0.000568275	ENSMUSG00000046844	NM_173016	270097
Fam47e	23.5538	0.483236	1.63455	0.105324	4.58808	4.47339e-06	0.000606477	ENSMUSG00000057068	NM_001033478	384198
Sfrp5	36.61	0.431072	2.32859	0.0939664	4.58751	4.48565e-06	0.000606477	ENSMUSG00000018822	NM_018780	54612
Rilp	53.6464	0.50972	1.16905	0.112039	4.54949	5.37771e-06	0.000722758	ENSMUSG00000038195	NM_001029938	280408
Tinagl1	200.895	0.506741	0.891882	0.111962	4.526	6.0112e-06	0.000803118	ENSMUSG00000028776	NM_001168333	94242
Emb	772.327	0.446845	0.601626	0.0988448	4.52067	6.16428e-06	0.000818725	ENSMUSG00000021728	NM_010330	13723
4930511M06Rik	15.0825	0.414604	2.10057	0.0921148	4.50095	6.76503e-06	0.00089326	ENSMUSG00000086607	NR_015494	75084
Gm16551	27.0897	-0.482634	-1.54422	0.107481	-4.49042	7.10821e-06	0.000933118	ENSMUSG00000066477	NR_045284	100503019
Gm28729	40.0982	0.499721	1.17875	0.11195	4.46378	8.0527e-06	0.00105099	ENSMUSG00000099564	XM_006511607	102635744
Cdhr3	123.36	-0.489172	-0.85697	0.109623	-4.46231	8.10796e-06	0.00105212	ENSMUSG00000035860	NM_001024478	68764
Cldn3	22.8633	0.45199	1.78132	0.101762	4.44166	8.92665e-06	0.00115174	ENSMUSG00000070473	NM_009902	12739
Cish	68.1857	0.497714	1.06825	0.11262	4.41942	9.8966e-06	0.00126246	ENSMUSG00000032578	NM_001317354	12700
Tcaf2	38.076	0.475075	1.40576	0.107625	4.41417	1.01396e-05	0.0012862	ENSMUSG00000029851	NM_146174	232748
Gprc5c	165.947	0.460459	0.662601	0.104523	4.40534	1.05617e-05	0.00132485	ENSMUSG00000051043	NM_001110337	70355
Myo7a	967.199	0.381842	0.463145	0.0868663	4.39575	1.10393e-05	0.00137711	ENSMUSG00000030761	NM_001256081	17921
Lrriq1	113.756	0.488302	0.842654	0.111573	4.37651	1.20595e-05	0.00147185	ENSMUSG00000019892	NM_001163559	74978
Frmpd2	95.356	-0.463054	-0.727762	0.106031	-4.36718	1.25862e-05	0.00152787	ENSMUSG00000108841	XM_017316244	268729
Col1a1	330.978	0.476896	0.756505	0.109239	4.36562	1.2676e-05	0.00153054	ENSMUSG00000001506	NM_007742	12842
Ezr	2320.61	0.39091	0.484408	0.0899008	4.34823	1.37239e-05	0.00163953	ENSMUSG00000052397	NM_009510	22350
Serpinb1a	290.483	-0.431878	-0.58284	0.0994126	-4.3443	1.39722e-05	0.00166041	ENSMUSG00000044734	NM_025429	66222
H2-Ab1	33.7259	0.459166	1.44168	0.106216	4.32293	1.53969e-05	0.00180127	ENSMUSG00000073421	NM_207105	14961
Arhgap28	36.3349	0.443428	1.61525	0.102851	4.31138	1.6224e-05	0.00185851	ENSMUSG00000024043	NM_001347410	268970
Ccdc170	72.6651	0.484301	0.877508	0.112314	4.31203	1.61766e-05	0.00185851	ENSMUSG00000019767	NM_001195672	100504234
Mitf	304.206	0.416034	0.544097	0.0965441	4.30926	1.638e-05	0.00185851	ENSMUSG00000035158	NM_001113198	17342
Piezo1	244.67	0.471073	0.747543	0.109297	4.31003	1.63229e-05	0.00185851	ENSMUSG00000014444	NM_001037298	234839
Serpinh1	596.762	0.46638	0.725818	0.108335	4.30499	1.66993e-05	0.00188527	ENSMUSG00000070436	NM_001111043	12406
Atp7a	280.622	0.479297	0.823048	0.11144	4.30094	1.70074e-05	0.0019105	ENSMUSG00000033792	NM_001109757	11977
Acox2	20.7369	0.408013	1.96157	0.0949236	4.29833	1.72086e-05	0.00191929	ENSMUSG00000021751	NM_001161667	93732
Plscr2	53.0614	0.484185	0.908791	0.112725	4.2953	1.74461e-05	0.00193096	ENSMUSG00000032372	NM_001195084	18828
Ltc4s	22.2849	0.424387	1.57406	0.100181	4.2362	2.27337e-05	0.002456	ENSMUSG00000020377	NM_001313968	17001
Tgfbr3	588.978	0.4178	0.56004	0.09862	4.23646	2.27071e-05	0.002456	ENSMUSG00000029287	NM_011578	21814
BC067074	160.607	0.445784	1.36438	0.106591	4.18218	2.88733e-05	0.0030339	ENSMUSG00000021763	XR_001781056	408066
H2-Aa	45.8847	0.452665	1.28454	0.108165	4.18493	2.85254e-05	0.0030339	ENSMUSG00000036594	NM_010378	14960
Gpr34	292.742	-0.411418	-0.548317	0.0983771	-4.18205	2.88892e-05	0.0030339	ENSMUSG00000040229	NM_011823	23890
Rsph1	181.479	0.432078	0.60926	0.103688	4.16709	3.0851e-05	0.00322493	ENSMUSG00000024033	NM_025290	22092
Mmp2	116.305	0.443001	0.663851	0.106656	4.15355	3.27359e-05	0.0034062	ENSMUSG00000031740	NM_008610	17390
Tead2	71.727	0.466898	0.860823	0.112496	4.15034	3.31988e-05	0.00343851	ENSMUSG00000030796	NM_001285498	21677
Fam161a	162.5	0.433653	0.624443	0.104622	4.14495	3.39888e-05	0.00350427	ENSMUSG00000049811	NM_028672	73873
Plekhf1	87.6351	0.446868	1.22793	0.108008	4.13735	3.51339e-05	0.00358954	ENSMUSG00000074170	NM_024413	72287
Myof	258.163	0.450515	0.717648	0.109454	4.116	3.85497e-05	0.00392079	ENSMUSG00000048612	NM_001099634	226101
RP24-298N7.10	24.0127	0.414834	1.49879	0.100984	4.10792	3.99232e-05	0.00402422	NA	NA	NA
Ccdc153	162.792	-0.417992	-0.606337	0.103	-4.05817	4.94598e-05	0.00483443	ENSMUSG00000070306	NM_001081369	270150
Vwa5b1	206.459	0.437422	0.66912	0.107962	4.05161	5.08666e-05	0.00492926	ENSMUSG00000028753	NM_029401	75718
Nt5e	132.734	0.404041	0.549683	0.0997986	4.04857	5.1532e-05	0.00497239	ENSMUSG00000032420	NM_011851	23959
Strip2	1249.85	0.412944	0.576176	0.102187	4.04107	5.32078e-05	0.00509058	ENSMUSG00000039629	NM_001037740	320609
Ltbp3	1149.7	0.386697	0.50212	0.0960091	4.02772	5.63216e-05	0.00534321	ENSMUSG00000024940	NM_008520	16998
Hcar1	35.2686	0.436227	1.20096	0.108426	4.02328	5.73944e-05	0.00542221	ENSMUSG00000049241	NM_175520	243270
Chdh	258.283	0.443581	0.732445	0.110435	4.01668	5.90239e-05	0.00555292	ENSMUSG00000015970	NM_001136240	218865
Fscn2	17.8223	0.390455	1.57031	0.097339	4.01129	6.0387e-05	0.00565759	ENSMUSG00000025380	NM_172802	238021
Htr2c	1804.5	0.404847	0.55552	0.101012	4.00791	6.12596e-05	0.00568235	ENSMUSG00000041380	NM_008312	15560
Fbln1	462.808	0.405761	0.558705	0.101358	4.00325	6.24795e-05	0.00575806	ENSMUSG00000006369	NM_001347088	14114
Opalin	807.776	-0.384953	-0.516264	0.0962565	-3.99924	6.35454e-05	0.00580887	ENSMUSG00000050121	NM_153520	226115
Fam46c	130.89	0.448721	0.808236	0.112298	3.99581	6.44737e-05	0.00586996	ENSMUSG00000044468	NM_001142952	74645
Sntb1	162.505	0.433496	0.682855	0.109081	3.97409	7.06483e-05	0.00640629	ENSMUSG00000060429	NM_016667	20649
Wdr63	70.7319	0.442981	1.07455	0.11156	3.97077	7.16395e-05	0.00644441	ENSMUSG00000043020	NM_172864	242253
Prrg4	53.8844	0.447924	0.860902	0.112833	3.96979	7.19358e-05	0.00644539	ENSMUSG00000027171	NM_178695	228413
Gm16314	47.7637	0.443956	0.789452	0.11204	3.96249	7.41717e-05	0.00659805	NA	NA	NA
Rs1	20.5717	0.398665	1.50373	0.100788	3.9555	7.63741e-05	0.00676255	ENSMUSG00000031293	NM_011302	20147
Gpx8	131.298	0.441514	1.04455	0.111704	3.95255	7.7324e-05	0.00681991	ENSMUSG00000021760	NM_027127	69590
St6galnac2	203.547	0.430548	1.15869	0.109074	3.9473	7.90372e-05	0.00694119	ENSMUSG00000057286	NM_009180	20446
Map3k15	91.5236	0.434521	0.756324	0.111775	3.88747	0.000101296	0.00856619	ENSMUSG00000031303	NM_001163085	270672
Rbm20	126.148	0.397287	0.552006	0.102243	3.8857	0.000102035	0.00859641	ENSMUSG00000043639	NM_001170847	73713
Ston1	148.19	0.433283	0.746805	0.111627	3.88153	0.000103802	0.00871284	ENSMUSG00000033855	NM_029858	77057
Dnajb13	37.9327	0.424604	1.12177	0.110025	3.85915	0.000113783	0.0094801	ENSMUSG00000030708	NM_153527	69387
Slc12a7	234.642	0.424708	0.705729	0.110802	3.83303	0.000126577	0.0105073	ENSMUSG00000017756	NM_001360694	20499
Pifo	37.82	0.423182	1.06982	0.110536	3.82846	0.000128948	0.0106649	ENSMUSG00000010136	NM_001200028	100503311
Scube3	270.121	0.424277	0.714445	0.111107	3.81863	0.000134193	0.0110582	ENSMUSG00000038677	NM_001004366	268935
1700007K13Rik	79.5643	0.428843	0.802592	0.112618	3.80795	0.000140123	0.0114632	ENSMUSG00000026831	NM_027040	69327
4930556I23Rik	71.4615	-0.424479	-0.779549	0.112204	-3.78309	0.000154895	0.0125805	NA	XR_373329	102637491
Slc6a20a	339.619	0.412898	0.658743	0.109488	3.77118	0.000162477	0.0130554	ENSMUSG00000036814	NM_139142	102680
Gm45396	184.371	0.400455	0.598503	0.106486	3.76063	0.000169488	0.013389	NA	NA	NA
Lama1	120.686	0.403427	0.611553	0.107444	3.75475	0.000173516	0.0136509	ENSMUSG00000032796	NM_008480	16772
Alx4	53.0321	0.400094	1.18683	0.106972	3.74017	0.000183899	0.0143677	ENSMUSG00000040310	NM_007442	11695
Dmrt3	30.5457	0.413467	1.04853	0.110527	3.74086	0.000183394	0.0143677	ENSMUSG00000042372	NM_177360	240590
Col4a5	202.536	0.408246	0.670358	0.110385	3.6984	0.000216965	0.0164391	ENSMUSG00000031274	NM_001163155	12830
Erich5	59.1656	-0.413345	-0.912167	0.112242	-3.68261	0.000230857	0.0172031	ENSMUSG00000044726	NM_173421	239368
Dnah11	141.399	0.402025	0.638022	0.109275	3.67901	0.000234143	0.0173905	ENSMUSG00000018581	NM_010060	13411
Gm11744	90.2464	0.413532	0.769802	0.112665	3.67045	0.000242121	0.0178655	NA	NA	NA
Parp3	103.225	0.399836	0.645874	0.109834	3.64037	0.000272246	0.0195077	ENSMUSG00000023249	NM_001311150	235587
Ppp1r1b	1339.2	0.407742	0.719769	0.111976	3.64134	0.000271224	0.0195077	ENSMUSG00000061718	NM_001313970	19049
Mlf1	58.5679	0.400308	1.01397	0.110514	3.62226	0.000292044	0.020671	ENSMUSG00000048416	NM_001039543	17349
Mansc4	33.9635	0.404306	0.94265	0.111696	3.61969	0.000294955	0.020747	ENSMUSG00000072662	NM_001034903	545893
B130034C11Rik	54.4694	-0.406741	-0.786571	0.112355	-3.62015	0.000294434	0.020747	ENSMUSG00000093606	NR_040375	414095
Alpl	287.055	0.397284	0.646265	0.109934	3.61384	0.000301694	0.0210896	ENSMUSG00000028766	NM_001287172	11647
Coch	251.36	0.40394	0.776342	0.112836	3.57988	0.000343746	0.0235878	ENSMUSG00000020953	NM_001198835	12810
Pdgfd	157.065	0.389662	0.635557	0.109988	3.54276	0.000395959	0.0262295	ENSMUSG00000032006	NM_001357397	71785
Fam46a	219.551	0.395809	0.695983	0.111876	3.53792	0.000403287	0.0263937	ENSMUSG00000032265	NM_001160378	212943
Fam89a	44.3911	-0.398254	-0.784075	0.11254	-3.53879	0.000401965	0.0263937	ENSMUSG00000043068	NM_001081120	69627
Csrp2	136.075	0.39247	0.693761	0.112068	3.50207	0.000461651	0.0296126	ENSMUSG00000020186	NM_007792	13008
Angpt2	40.2977	0.387769	0.965199	0.110831	3.49876	0.000467436	0.0298142	ENSMUSG00000031465	NM_007426	11601
Ogn	245.219	0.39174	0.70243	0.112182	3.49202	0.000479378	0.0303128	ENSMUSG00000021390	NM_008760	18295
Smad6	67.7334	0.394086	0.800939	0.112876	3.49133	0.000480623	0.0303128	ENSMUSG00000036867	NM_008542	17130
Itga11	143.632	-0.385418	-0.665673	0.110936	-3.47422	0.000512336	0.0316067	ENSMUSG00000032243	NM_176922	319480
Myb	33.4979	-0.388436	-0.923884	0.111805	-3.47423	0.000512319	0.0316067	ENSMUSG00000019982	NM_001198914	17863
Fcgr2b	116.188	0.389118	0.706393	0.112372	3.46276	0.000534659	0.0324611	ENSMUSG00000026656	NM_001077189	14130
Ccdc102a	60.9246	0.388063	0.818388	0.112776	3.44101	0.000579542	0.0344354	ENSMUSG00000063605	NM_001033533	234582
Mb21d1	65.1606	-0.382129	-0.675366	0.111043	-3.44128	0.000578967	0.0344354	ENSMUSG00000032344	NM_173386	214763
Sfrp1	204.738	0.387764	0.766115	0.112913	3.43418	0.000594359	0.0350393	ENSMUSG00000031548	NM_013834	20377
Ifitm1	36.212	0.385165	0.867771	0.112328	3.42893	0.000605965	0.0355569	ENSMUSG00000025491	NM_001112715	68713
Klf2	192.148	0.383736	0.695959	0.112374	3.41483	0.000638219	0.0367396	ENSMUSG00000055148	NM_008452	16598
Sptbn5	56.5703	0.380369	0.660259	0.111735	3.40421	0.000663549	0.037834	ENSMUSG00000074899	XM_006500537	640524
Stbd1	53.2637	0.381194	0.769316	0.1129	3.37639	0.000734439	0.0401523	ENSMUSG00000047963	NM_175096	52331
