# Supplementary material for: Experience Recruits MSK1 to Expand the Dynamic Range of Synapses and Enhance Cognition
Source: J Neurosci. 2020 Jun 10;40(24):4644–60. doi: 10.1523/JNEUROSCI.2765-19.2020 (PMC7294801; doi:10.1523/JNEUROSCI.2765-19.2020)
Supplement: Table 7-12. [file ns-JN-RM-2765-19-s01.xlsx]

## Sheet: 7-1 Sample Read Summary
		Aligned Reads		Discarded Reads		QC
Sample	Reads	No. Aligned	% Aligned	Too many loci	Too short	QC Fail?	Reason for removal
Sample_1	37300930	33779256	0.9056	0.0598	0.0337	N	N/A
Sample_2	60872481	55368413	0.9096	0.0543	0.0351	N	Poor Intra-group correlation
Sample_3	68112714	63243581	0.9285	0.0468	0.0236	N	N/A
Sample_4	68708016	63584918	0.9254	0.0503	0.0231	N	N/A
Sample_5	23604176	21672446	0.9182	0.0532	0.0274	N	N/A
Sample_6	44747092	41767971	0.9334	0.041	0.0245	N	N/A
Sample_7	16485055	15129511	0.9178	0.0518	0.0294	N	N/A
Sample_8	39806341	36135727	0.9078	0.0432	0.0479	N	N/A
Sample_9	11577051	10584291	0.9142	0.0451	0.0396	N	Poor Intra-group correlation
Sample_10	37601463	34910332	0.9284	0.0486	0.0218	N	N/A
Sample_11	29332842	27212145	0.9277	0.0418	0.0294	N	N/A
Sample_12	30636000	28221471	0.9212	0.0478	0.0294	N	Poor Intra-group correlation
Sample_13	52147252	48160623	0.9236	0.0462	0.029	N	N/A
Sample_14	40972630	37553681	0.9166	0.0642	0.0181	N	N/A
Sample_15	37569198	35008929	0.9319	0.0449	0.0221	N	N/A
Sample_16	37002058	34430087	0.9305	0.0434	0.025	N	N/A
Sample_17	30436947	28356787	0.9317	0.0426	0.0248	N	N/A
Sample_31B	38844976	36175720	0.9313	0.0426	0.0248	N	Poor Intra-group correlation
Sample_32A	41381932	38509329	0.9306	0.0421	0.0261	N	N/A
Sample_33A	57355419	53409931	0.9312	0.0444	0.0232	N	N/A
Sample_33B	53128554	40661002	0.7653	0.0665	0.1672	Y	Mitochondrial RNA Contamination and poor intra-group correlation
Sample_34B	22090372	37345	0.0017	0.0002	0.9979	Y	rRNA contamination and low quality reads trimmed left reads too short for accurate unique alignment.
Sample_35A	75444925	69720060	0.9241	0.0455	0.029	N	Poor Intra-group correlation
Sample_36A	38731265	35438393	0.915	0.0455	0.0384	N	N/A
Average	4.17578e+07	3.85624e+07	0.922923	0.0475045	0.0284273
Standard Deviation	1.64261e+07	1.52077e+07	0.00859396	0.00600028	0.00693117

## Sheet: 7-2 DESeq2 Sample Table
sampleName	fileName	condition	genotype	housing
1	Sample_1.txt	KDSH	mut	house1
3	Sample_3.txt	KDSH	mut	house1
4	Sample_4.txt	KDSH	mut	house1
5	Sample_5.txt	KDSH	mut	house1
6	Sample_6.txt	KDSH	mut	house1
7	Sample_7.txt	KDEE	mut	house2
8	Sample_8.txt	KDEE	mut	house2
32A	Sample_32A.txt	KDEE	mut	house2
36A	Sample_36A.txt	KDEE	mut	house2
10	Sample_10.txt	WTSH	WT	house1
11	Sample_11.txt	WTSH	WT	house1
13	Sample_13.txt	WTSH	WT	house1
14	Sample_14.txt	WTSH	WT	house1
15	Sample_15.txt	WTSH	WT	house1
16	Sample_16.txt	WTEE	WT	house2
17	Sample_17.txt	WTEE	WT	house2
33A	Sample_33A.txt	WTEE	WT	house2

## Sheet: 7-3 DEG Summary
Number of DEGs Adj. (p < 0.05)	WTSH	WTEE	KDSH	KDEE
Wildtype standard-housed (WTSH)	x	475	3	-
Wildtype environmentally enriched (WTEE)	475	x	-	11
Kinase-dead standard-housed (KDSH)	3	-	x	256
Kinase-dead environmentally enriched (KDEE)	-	11	256	x

## Sheet: 7-4 DEGs_WTSHvsKDSH
	baseMean	log2FoldChange	lfcMLE	lfcSE	stat	pvalue	padj	ensembl	RefSeq	entrez
Rpl22l1	555.664	-0.46078	-0.601881	0.0958803	-4.80578	1.54152e-06	0.027123	ENSMUSG00000039221	NM_001347226	68028
Rpl39	1670.56	-0.434086	-0.542472	0.0904275	-4.80038	1.58364e-06	0.027123	ENSMUSG00000079641	NM_026055	67248
Gm44164	68.8225	0.491246	1.38917	0.107777	4.55798	5.16488e-06	0.0442294	NA	NA	NA

## Sheet: 7-5 DEGs_Unique WT post-EE
1	Aox1
2	Slc38a3
3	Fxyd1
4	Tcea3
5	E230013L22Rik
6	Hist1h1c
7	Nqo1
8	Npc2
9	Gstm2
10	H2-Eb1
11	Cd82
12	Stra6
13	Arsg
14	Spag16
15	Tmem27
16	Zscan10
17	Cd74
18	Hemk1
19	Prelp
20	Prr32
21	Antxr1
22	Stk39
23	Klhdc7a
24	Cpt1a
25	Lrrc23
26	Ctsd
27	Cfap126
28	Inmt
29	Myo5c
30	Acad8
31	Dnaic2
32	Tor3a
33	Fam189a2
34	Cutal
35	Kcnj13
36	Otx2
37	Tmem86a
38	Folr1
39	Bsg
40	Slc22a8
41	Xirp1
42	Paqr5
43	2410004P03Rik
44	Fkbp9
45	4833427G06Rik
46	Mxra8
47	Sema3f
48	Agtrap
49	Cd63
50	Mgp
51	Gm853
52	Ccdc114
53	Hbb-bs
54	Rrh
55	Jhy
56	Tor4a
57	Creb3l1
58	Slco1c1
59	Trip10
60	D630024D03Rik
61	Klhdc8b
62	Dnali1
63	Crtap
64	Dlec1
65	Pltp
66	Hspb6
67	Phldb2
68	Cfap43
69	Cpt2
70	2010-09-01
71	Naga
72	Ccdc113
73	Slc16a6
74	Hmgcs2
75	Iqgap1
76	Agbl2
77	Gm29538
78	Tmem237
79	Pdpn
80	Slc1a5
81	Lyz2
82	Kif9
83	Tuft1
84	Catip
85	Ppfibp2
86	BC021767
87	Aph1c
88	Lpin3
89	Cfap44
90	Slc12a4
91	Prkcq
92	Ttc25
93	Islr
94	Aldh2
95	Plcd1
96	Slc19a1
97	Lgals1
98	Slc26a7
99	Dock6
100	Glb1l
101	Ttll6
102	Pafah2
103	Sgk3
104	Plin3
105	Spata6
106	Il17rc
107	Lum
108	Fbln5
109	Hbb-bt
110	Nxn
111	Serping1
112	Cyb561
113	Rom1
114	Bdh2
115	Hyal3
116	Aldh3b1
117	Cfap206
118	Hba-a2
119	Dpp7
120	Hist1h2bc
121	Ifi27
122	RP24-298N7.11
123	Robo3
124	Emilin1
125	Cast
126	Gm16150
127	Chia1
128	Nek5
129	Fbn1
130	Cfap70
131	Slc16a4
132	Dnaaf3
133	Nudt7
134	Loxl4
135	Nek11
136	BC034090
137	Adh1
138	Gas2l2
139	Ttc21a
140	Aass
141	Arhgef16
142	Col3a1
143	Cpn1
144	Pcp4l1
145	Rsph4a
146	Gstt2
147	Wdr78
148	Bst2
149	Tep1
150	Nt5dc1
151	Loxl2
152	Cep41
153	Cdc14b
154	Phactr2
155	Dnah6
156	Spata18
157	Rsph9
158	Ubxn10
159	Slc22a18
160	Slc29a4
161	Cgn
162	Spag8
163	Neat1
164	Crb3
165	Fbxo36
166	Capn6
167	Cped1
168	Plekhg2
169	Cfh
170	Cp
171	Sdc1
172	Ptgds
173	Atp10d
174	Txnip
175	Ngfr
176	Ubxn11
177	Ttc39a
178	Aebp1
179	Wnk4
180	Col13a1
181	Colec12
182	Loxl1
183	Hist1h1e
184	Bmp4
185	Batf3
186	Maats1
187	Fmod
188	Rnaset2a
189	Bcar3
190	Prdm16
191	Ctsc
192	Patj
193	Sdpr
194	Vcam1
195	Igfbp7
196	Ggh
197	Gulp1
198	Igf2os
199	Mvd
200	Slc6a13
201	Tmc6
202	Cd55
203	Lgals3
204	Clic3
205	Nek8
206	Hey2
207	Cox7a1
208	Itga10
209	Cyp1b1
210	Etnk2
211	Trappc6a
212	Col4a6
213	Ccdc60
214	Gm11992
215	Gjb2
216	Cfap52
217	Hist1h2be
218	Ptgis
219	Ttc12
220	Ccdc141
221	Cmtm8
222	Mvp
223	Cdc42bpg
224	Ccdc187
225	Slc12a2
226	Col20a1
227	Smim5
228	Cfap69
229	Pih1d2
230	Capsl
231	Aldh1a2
232	Ctf1
233	Edn3
234	Efhc1
235	Trim21
236	Dynlrb2
237	Hmgb2
238	Tmco4
239	Tram2
240	Loxl3
241	Erich2
242	Gm20632
243	Plekha4
244	Gnmt
245	Cfap61
246	Saxo2
247	Aim1
248	Tax1bp3
249	1700040L02Rik
250	Ramp3
251	Pqlc3
252	Angptl4
253	Espl1
254	Mrc1
255	Syne3
256	Fgl2
257	Tmem220
258	Rubcnl
259	Neurod1
260	A730056A06Rik
261	Nkx2-2

## Sheet: 7-6 DEGs_Unique KD post-EE
1	Shroom3
2	Cdkn1a
3	Plek2
4	Fzd7
5	Cldn3
6	Serpinh1
7	Ltc4s
8	Tead2
9	Plekhf1
10	RP24-298N7.10
11	Hcar1
12	Chdh
13	Fscn2
14	Gm16314
15	Rbm20
16	Ston1
17	1700007K13Rik
18	Lama1
19	Alx4
20	Alpl
21	Fam46a
22	Smad6
23	Fcgr2b
24	Ccdc102a
25	Ifitm1
26	Klf2
27	Sptbn5
28	Stbd1
29	Gm16551
30	Cdhr3
31	Frmpd2
32	Serpinb1a
33	Gpr34
34	Ccdc153
35	Opalin
36	4930556I23Rik
37	Erich5
38	B130034C11Rik
39	Fam89a
40	Itga11
41	Myb
42	Mb21d1

## Sheet: 7-7 DEGs_Common post-EE 
1	Krt8
2	Sema3b
3	Slc16a8
4	Gm44250
5	Rdh5
6	Oca2
7	Dab2
8	Mdfic
9	Slc13a4
10	Slc37a2
11	Slc4a2
12	Col17a1
13	Tuba1c
14	Cab39l
15	Perp
16	Wfikkn2
17	Slc31a1
18	Crhr2
19	Pon3
20	Col4a4
21	Col8a2
22	Drc7
23	Large2
24	Cdkn1c
25	Ppp1r3b
26	Bmp6
27	Ace
28	Tmprss11a
29	Nid2
30	Ccdc108
31	Epn3
32	Pcolce
33	Serpinb1b
34	Sulf1
35	Acaa2
36	Cd59a
37	Rbp1
38	Col8a1
39	Igf2
40	Ephx1
41	Tmem98
42	Calml4
43	Elovl7
44	Acacb
45	Itpripl1
46	Cox8b
47	Col4a3
48	Vamp8
49	Il17re
50	Tbc1d2
51	Cndp1
52	Mycbpap
53	Fap
54	Lbp
55	Ucp2
56	Igfbp2
57	Efemp2
58	Slc16a12
59	Cgnl1
60	Rd3
61	Prlr
62	Zfp185
63	Glb1l2
64	Gm45396
65	Ctnnal1
66	Pcolce2
67	Hfe
68	Slc16a9
69	Cdr2
70	Cox6b2
71	Mpp7
72	Rab11fip1
73	Vwa5b1
74	Bmp7
75	Fam161a
76	Spint2
77	Baiap2l1
78	Iqub
79	Cpq
80	Slc2a12
81	Enpp2
82	Kl
83	Defb11
84	Tcn2
85	Fhad1
86	Msx1
87	Eps8l2
88	Sult1c2
89	Col9a3
90	Frem1
91	Rsph1
92	Gprc5c
93	Scara5
94	Krt18
95	Pla2g5
96	Trpv4
97	Cldn1
98	Llgl2
99	Wdr63
100	Abca4
101	Tgfbi
102	Arhgef5
103	Car14
104	Tmem184a
105	1500015O10Rik
106	Slc39a4
107	Lama5
108	Olfr1507
109	Vat1l
110	Lepr
111	Hspb8
112	Sowahc
113	Frrs1
114	Mlf1
115	Crb2
116	Steap2
117	Tc2n
118	Tbc1d9
119	Arhgap28
120	Ezr
121	Slc6a20a
122	Col18a1
123	Gm26684
124	B4galt1
125	Fzd4
126	Pifo
127	Rilp
128	Htr2c
129	A2m
130	Gpx8
131	Sod3
132	Sostdc1
133	Otx2os1
134	Galm
135	Tcaf2
136	Abhd2
137	Fam47e
138	Sh3d19
139	Cldn2
140	Rbm47
141	Myof
142	Acss3
143	4930511M06Rik
144	Ltbp3
145	Slc28a3
146	Gm28729
147	F11r
148	Piezo1
149	Mitf
150	Prrg4
151	Foxj1
152	Col1a2
153	Trpm3
154	Ackr4
155	Gm11744
156	Angptl2
157	Lgals3bp
158	Fam46c
159	Tekt1
160	Sfrp5
161	Tjp3
162	Six3os1
163	Car12
164	Slc7a10
165	Myo7a
166	Scube3
167	Emb
168	Tns1
169	Plscr2
170	St6galnac2
171	Dnajb13
172	Dnah11
173	Rs1
174	Sntb1
175	Ccdc170
176	Sfrp1
177	Thbs1
178	Tinagl1
179	Bcam
180	Esrrb
181	H2-Aa
182	Mrc2
183	Dmrt3
184	Acox2
185	BC067074
186	Tgfbr3
187	Mmp2
188	Slc25a13
189	Hspg2
190	Col4a5
191	Csrp2
192	Ogn
193	Sgms2
194	Tspo
195	Ripk4
196	Col1a1
197	Serinc2
198	Trp73
199	Coch
200	Pdgfd
201	Atp7a
202	Map3k15
203	Cish
204	H2-Ab1
205	Fbln1
206	Strip2
207	Nt5e
208	Car13
209	Slc12a7
210	Angpt2
211	Parp3
212	Mansc4
213	Ppp1r1b
214	Lrriq1

## Sheet: 7-8 GOTerms_Common post-EE
	GO.ID	Term	Annotated	Significant	Expected	% of GO genes	enrichment	Rank in fish.class	fish.class	Benjamini.Fish.Class
1	GO:0007155	cell adhesion	1107	43	13.46	3.88437	3.19465	1	7.3e-12	9.261e-09
2	GO:0022610	biological adhesion	1117	43	13.59	3.8496	3.16409	2	9.8e-12	9.261e-09
3	GO:0043062	extracellular structure organization	244	17	2.97	6.96721	5.72391	3	7.7e-09	4.851e-06
4	GO:0030198	extracellular matrix organization	204	15	2.48	7.35294	6.04839	4	3e-08	1.4175e-05
5	GO:0007167	enzyme linked receptor protein signaling pathway	789	29	9.6	3.67554	3.02083	5	9.9e-08	3.7422e-05
6	GO:0042221	response to chemical	3132	69	38.09	2.20307	1.8115	6	1.6e-07	5.04e-05
7	GO:0072358	cardiovascular system development	673	25	8.19	3.71471	3.0525	7	6.8e-07	0.0001701
8	GO:0090092	regulation of transmembrane receptor protein serine/threonine kinase signaling pathway	194	13	2.36	6.70103	5.50847	8	7.4e-07	0.0001701
9	GO:0001568	blood vessel development	633	24	7.7	3.79147	3.11688	9	8.1e-07	0.0001701
10	GO:0048646	anatomical structure formation involved in morphogenesis	991	31	12.05	3.12815	2.57261	10	1.2e-06	0.000206182
11	GO:0071363	cellular response to growth factor stimulus	513	21	6.24	4.09357	3.36538	11	1.2e-06	0.000206182
12	GO:0070848	response to growth factor	523	21	6.36	4.0153	3.30189	12	1.7e-06	0.000243
13	GO:0001944	vasculature development	661	24	8.04	3.63086	2.98507	13	1.7e-06	0.000243
14	GO:0009653	anatomical structure morphogenesis	2352	54	28.61	2.29592	1.88745	14	1.8e-06	0.000243
15	GO:0007178	transmembrane receptor protein serine/threonine kinase signaling pathway	289	15	3.52	5.19031	4.26136	15	2.6e-06	0.0003276
16	GO:0090100	positive regulation of transmembrane receptor protein serine/threonine kinase signaling pathway	97	9	1.18	9.27835	7.62712	16	2.8e-06	0.00033075
17	GO:0072359	circulatory system development	984	30	11.97	3.04878	2.50627	17	3e-06	0.000333529
18	GO:0015893	drug transport	166	11	2.02	6.62651	5.44554	18	6e-06	0.000612
19	GO:0030155	regulation of cell adhesion	570	21	6.93	3.68421	3.0303	19	6.4e-06	0.000612
20	GO:0090287	regulation of cellular response to growth factor stimulus	236	13	2.87	5.50847	4.52962	20	6.5e-06	0.000612
21	GO:0007162	negative regulation of cell adhesion	237	13	2.88	5.48523	4.51389	21	6.8e-06	0.000612
22	GO:0009887	animal organ morphogenesis	872	27	10.61	3.09633	2.54477	22	7.5e-06	0.000644318
23	GO:0030509	BMP signaling pathway	141	10	1.71	7.0922	5.84795	23	8.8e-06	0.00070875
24	GO:0060349	bone morphogenesis	85	8	1.03	9.41176	7.76699	24	9e-06	0.00070875
25	GO:0048513	animal organ development	2775	58	33.75	2.09009	1.71852	25	1.3e-05	0.00091
26	GO:0071772	response to BMP	148	10	1.8	6.75676	5.55556	26	1.3e-05	0.00091
27	GO:0071773	cellular response to BMP stimulus	148	10	1.8	6.75676	5.55556	27	1.3e-05	0.00091
28	GO:0034755	iron ion transmembrane transport	13	4	0.16	30.7692	25	28	1.4e-05	0.000912414
29	GO:0010033	response to organic substance	2324	51	28.27	2.19449	1.80403	29	1.4e-05	0.000912414
30	GO:0006820	anion transport	464	18	5.64	3.87931	3.19149	30	1.5e-05	0.000945
31	GO:0035239	tube morphogenesis	804	25	9.78	3.10945	2.55624	31	1.6e-05	0.000975484
32	GO:0035295	tube development	972	28	11.82	2.88066	2.36887	32	1.9e-05	0.00111176
33	GO:0060669	embryonic placenta morphogenesis	28	5	0.34	17.8571	14.7059	33	2e-05	0.00111176
34	GO:0051216	cartilage development	155	10	1.89	6.45161	5.29101	34	2e-05	0.00111176
35	GO:0048705	skeletal system morphogenesis	196	11	2.38	5.61224	4.62185	35	2.9e-05	0.001566
36	GO:0010817	regulation of hormone levels	443	17	5.39	3.83747	3.15399	36	3.1e-05	0.00158351
37	GO:0010812	negative regulation of cell-substrate adhesion	50	6	0.61	12	9.83607	37	3.1e-05	0.00158351
38	GO:0051179	localization	5086	89	61.86	1.7499	1.43873	38	3.5e-05	0.00174079
39	GO:0003006	developmental process involved in reproduction	590	20	7.18	3.38983	2.78552	39	3.6e-05	0.00174462
40	GO:0043506	regulation of JUN kinase activity	76	7	0.92	9.21053	7.6087	40	3.8e-05	0.0017955
41	GO:0043408	regulation of MAPK cascade	646	21	7.86	3.25077	2.67176	41	4.2e-05	0.00193395
42	GO:0071495	cellular response to endogenous stimulus	1017	28	12.37	2.7532	2.26354	42	4.3e-05	0.00193395
43	GO:0001501	skeletal system development	411	16	5	3.89294	3.2	43	4.4e-05	0.00193395
44	GO:0070887	cellular response to chemical stimulus	2299	49	27.96	2.13136	1.7525	44	4.7e-05	0.00201886
45	GO:0051674	localization of cell	1314	33	15.98	2.51142	2.06508	45	5.2e-05	0.00213128
46	GO:0048870	cell motility	1314	33	15.98	2.51142	2.06508	46	5.2e-05	0.00213128
47	GO:0000041	transition metal ion transport	80	7	0.97	8.75	7.21649	47	5.3e-05	0.00213128
48	GO:0031589	cell-substrate adhesion	289	13	3.52	4.49827	3.69318	48	5.5e-05	0.00216563
49	GO:0032835	glomerulus development	56	6	0.68	10.7143	8.82353	49	5.9e-05	0.00226059
50	GO:0090031	positive regulation of steroid hormone biosynthetic process	7	3	0.09	42.8571	33.3333	50	6e-05	0.00226059
51	GO:0009719	response to endogenous stimulus	1151	30	14	2.60643	2.14286	51	6.1e-05	0.00226059
52	GO:0050896	response to stimulus	6556	107	79.74	1.63209	1.34186	52	6.4e-05	0.00228226
53	GO:0040011	locomotion	1508	36	18.34	2.38727	1.96292	53	6.4e-05	0.00228226
54	GO:0061448	connective tissue development	216	11	2.63	5.09259	4.18251	54	6.9e-05	0.00240545
55	GO:0071310	cellular response to organic substance	1885	42	22.93	2.22812	1.83166	55	7e-05	0.00240545
56	GO:0030510	regulation of BMP signaling pathway	84	7	1.02	8.33333	6.86275	56	7.3e-05	0.00246375
57	GO:0098656	anion transmembrane transport	182	10	2.21	5.49451	4.52489	57	7.9e-05	0.00261947
58	GO:0015711	organic anion transport	344	14	4.18	4.06977	3.34928	58	8.4e-05	0.00273724
59	GO:0001655	urogenital system development	302	13	3.67	4.30464	3.54223	59	8.6e-05	0.00275492
60	GO:0015677	copper ion import	8	3	0.1	37.5	30	60	9.5e-05	0.0029925
61	GO:0060429	epithelium development	959	26	11.66	2.71116	2.22985	61	0.00011	0.00335323
62	GO:0042476	odontogenesis	90	7	1.09	7.77778	6.42202	62	0.00011	0.00335323
63	GO:0043405	regulation of MAP kinase activity	271	12	3.3	4.42804	3.63636	63	0.00012	0.00354375
64	GO:0009888	tissue development	1558	36	18.95	2.31065	1.89974	64	0.00012	0.00354375
65	GO:0048514	blood vessel morphogenesis	547	18	6.65	3.29068	2.70677	65	0.00013	0.00357568
66	GO:0032872	regulation of stress-activated MAPK cascade	194	10	2.36	5.15464	4.23729	66	0.00013	0.00357568
67	GO:0048771	tissue remodeling	158	9	1.92	5.6962	4.6875	67	0.00014	0.00357568
68	GO:0015718	monocarboxylic acid transport	124	8	1.51	6.45161	5.29801	68	0.00014	0.00357568
69	GO:0016477	cell migration	1205	30	14.66	2.48963	2.04638	69	0.00014	0.00357568
70	GO:0001525	angiogenesis	453	16	5.51	3.53201	2.90381	70	0.00014	0.00357568
71	GO:0051270	regulation of cellular component movement	865	24	10.52	2.77457	2.28137	71	0.00014	0.00357568
72	GO:0000165	MAPK cascade	704	21	8.56	2.98295	2.45327	72	0.00014	0.00357568
73	GO:0070302	regulation of stress-activated protein kinase signaling cascade	195	10	2.37	5.12821	4.21941	73	0.00014	0.00357568
74	GO:0032836	glomerular basement membrane development	9	3	0.11	33.3333	27.2727	74	0.00014	0.00357568
75	GO:0001892	embryonic placenta development	95	7	1.16	7.36842	6.03448	75	0.00016	0.004032
76	GO:0007166	cell surface receptor signaling pathway	2089	44	25.41	2.10627	1.7316	76	0.00017	0.00422763
77	GO:0023014	signal transduction by protein phosphorylation	718	21	8.73	2.92479	2.4055	77	0.00018	0.00441818
78	GO:0042475	odontogenesis of dentin-containing tooth	69	6	0.84	8.69565	7.14286	78	0.00019	0.00460385
79	GO:0038063	collagen-activated tyrosine kinase receptor signaling pathway	10	3	0.12	30	25	79	0.0002	0.004725
80	GO:0002921	negative regulation of humoral immune response	10	3	0.12	30	25	80	0.0002	0.004725
81	GO:0001822	kidney development	245	11	2.98	4.4898	3.69128	81	0.00021	0.0049
82	GO:0060343	trabecula formation	25	4	0.3	16	13.3333	82	0.00022	0.00507073
83	GO:0030850	prostate gland development	46	5	0.56	10.8696	8.92857	83	0.00023	0.00523735
84	GO:2000145	regulation of cell motility	786	22	9.56	2.79898	2.30126	84	0.00024	0.00533647
85	GO:0046942	carboxylic acid transport	249	11	3.03	4.41767	3.63036	85	0.00024	0.00533647
86	GO:0015849	organic acid transport	250	11	3.04	4.4	3.61842	86	0.00025	0.00549419
87	GO:0048608	reproductive structure development	384	14	4.67	3.64583	2.99786	87	0.00026	0.00564828
88	GO:0060346	bone trabecula formation	11	3	0.13	27.2727	23.0769	88	0.00027	0.00579886
89	GO:0065008	regulation of biological quality	3225	60	39.23	1.86047	1.52944	89	0.00028	0.00581538
90	GO:1901343	negative regulation of vasculature development	104	7	1.26	6.73077	5.55556	90	0.00028	0.00581538
91	GO:0060348	bone development	174	9	2.12	5.17241	4.24528	91	0.00028	0.00581538
92	GO:0061458	reproductive system development	387	14	4.71	3.61757	2.9724	92	0.00029	0.00595761
93	GO:0006811	ion transport	1321	31	16.07	2.34671	1.92906	93	0.0003	0.00609677
94	GO:0040012	regulation of locomotion	858	23	10.44	2.68065	2.20307	94	0.00032	0.00643404
95	GO:0030334	regulation of cell migration	752	21	9.15	2.79255	2.29508	95	0.00034	0.00648
96	GO:0061971	replacement bone morphogenesis	50	5	0.61	10	8.19672	96	0.00034	0.00648
97	GO:0060350	endochondral bone morphogenesis	50	5	0.61	10	8.19672	97	0.00034	0.00648
98	GO:0060351	cartilage development involved in endochondral bone morphogenesis	28	4	0.34	14.2857	11.7647	98	0.00035	0.00648
99	GO:0046879	hormone secretion	303	12	3.69	3.9604	3.25203	99	0.00035	0.00648
100	GO:0046916	cellular transition metal ion homeostasis	77	6	0.94	7.79221	6.38298	100	0.00035	0.00648
101	GO:0055076	transition metal ion homeostasis	108	7	1.31	6.48148	5.34351	101	0.00035	0.00648
102	GO:0042325	regulation of phosphorylation	1333	31	16.21	2.32558	1.9124	102	0.00035	0.00648
103	GO:0038065	collagen-activated signaling pathway	12	3	0.15	25	20	103	0.00036	0.00648
104	GO:0043508	negative regulation of JUN kinase activity	12	3	0.15	25	20	104	0.00036	0.00648
105	GO:1902337	regulation of apoptotic process involved in morphogenesis	12	3	0.15	25	20	105	0.00036	0.00648
106	GO:0051403	stress-activated MAPK cascade	220	10	2.68	4.54545	3.73134	106	0.00037	0.00653551
107	GO:0010717	regulation of epithelial to mesenchymal transition	78	6	0.95	7.69231	6.31579	107	0.00037	0.00653551
108	GO:0061383	trabecula morphogenesis	51	5	0.62	9.80392	8.06452	108	0.00038	0.00665
109	GO:0060740	prostate gland epithelium morphogenesis	29	4	0.35	13.7931	11.4286	109	0.0004	0.00681639
110	GO:0060512	prostate gland morphogenesis	29	4	0.35	13.7931	11.4286	110	0.0004	0.00681639
111	GO:0044092	negative regulation of molecular function	876	23	10.65	2.62557	2.15962	111	0.00042	0.00681639
112	GO:0009914	hormone transport	310	12	3.77	3.87097	3.18302	112	0.00043	0.00681639
113	GO:0022414	reproductive process	1109	27	13.49	2.43463	2.00148	113	0.00044	0.00681639
114	GO:2000040	regulation of planar cell polarity pathway involved in axis elongation	3	2	0.04	66.6667	50	114	0.00044	0.00681639
115	GO:2000041	negative regulation of planar cell polarity pathway involved in axis elongation	3	2	0.04	66.6667	50	115	0.00044	0.00681639
116	GO:2000860	positive regulation of aldosterone secretion	3	2	0.04	66.6667	50	116	0.00044	0.00681639
117	GO:2000857	positive regulation of mineralocorticoid secretion	3	2	0.04	66.6667	50	117	0.00044	0.00681639
118	GO:0015679	plasma membrane copper ion transport	3	2	0.04	66.6667	50	118	0.00044	0.00681639
119	GO:0032346	positive regulation of aldosterone metabolic process	3	2	0.04	66.6667	50	119	0.00044	0.00681639
120	GO:0032349	positive regulation of aldosterone biosynthetic process	3	2	0.04	66.6667	50	120	0.00044	0.00681639
121	GO:0072001	renal system development	267	11	3.25	4.11985	3.38462	121	0.00044	0.00681639
122	GO:0000003	reproduction	1110	27	13.5	2.43243	2	122	0.00044	0.00681639
123	GO:2000095	regulation of Wnt signaling pathway, planar cell polarity pathway	13	3	0.16	23.0769	18.75	123	0.00046	0.00701129
124	GO:1904748	regulation of apoptotic process involved in development	13	3	0.16	23.0769	18.75	124	0.00046	0.00701129
125	GO:0060986	endocrine hormone secretion	54	5	0.66	9.25926	7.57576	125	0.00049	0.0074088
126	GO:0055085	transmembrane transport	1120	27	13.62	2.41071	1.98238	126	0.00051	0.00765
127	GO:0006826	iron ion transport	31	4	0.38	12.9032	10.5263	127	0.00052	0.00767813
128	GO:0048762	mesenchymal cell differentiation	189	9	2.3	4.7619	3.91304	128	0.00052	0.00767813
129	GO:0032502	developmental process	5147	85	62.6	1.65145	1.35783	129	0.00053	0.00776512
130	GO:0060389	pathway-restricted SMAD protein phosphorylation	55	5	0.67	9.09091	7.46269	130	0.00054	0.00779084
131	GO:0048869	cellular developmental process	3665	65	44.58	1.77353	1.45805	131	0.00054	0.00779084
132	GO:0043410	positive regulation of MAPK cascade	463	15	5.63	3.23974	2.6643	132	0.00056	0.00795789
133	GO:0022603	regulation of anatomical structure morphogenesis	951	24	11.57	2.52366	2.07433	133	0.00056	0.00795789
134	GO:0007601	visual perception	117	7	1.42	5.98291	4.92958	134	0.00057	0.0080223
135	GO:0042327	positive regulation of phosphorylation	896	23	10.9	2.56696	2.11009	135	0.00058	0.0080223
136	GO:0002577	regulation of antigen processing and presentation	14	3	0.17	21.4286	17.6471	136	0.00058	0.0080223
137	GO:1903825	organic acid transmembrane transport	85	6	1.03	7.05882	5.82524	137	0.00059	0.0080223
138	GO:0034446	substrate adhesion-dependent cell spreading	85	6	1.03	7.05882	5.82524	138	0.00059	0.0080223
139	GO:1905039	carboxylic acid transmembrane transport	85	6	1.03	7.05882	5.82524	139	0.00059	0.0080223
140	GO:0060485	mesenchyme development	234	10	2.85	4.2735	3.50877	140	0.0006	0.00804255
141	GO:0007169	transmembrane receptor protein tyrosine kinase signaling pathway	517	16	6.29	3.09478	2.54372	141	0.0006	0.00804255
142	GO:0050793	regulation of developmental process	2285	45	27.79	1.96937	1.61929	142	0.00062	0.00825211
143	GO:0046328	regulation of JNK cascade	157	8	1.91	5.09554	4.18848	143	0.00068	0.00898741
144	GO:0001837	epithelial to mesenchymal transition	121	7	1.47	5.78512	4.7619	144	0.0007	0.00906164
145	GO:0050953	sensory perception of light stimulus	121	7	1.47	5.78512	4.7619	145	0.0007	0.00906164
146	GO:0090288	negative regulation of cellular response to growth factor stimulus	121	7	1.47	5.78512	4.7619	146	0.0007	0.00906164
147	GO:0050886	endocrine process	88	6	1.07	6.81818	5.60748	147	0.00071	0.009072
148	GO:0048856	anatomical structure development	4812	80	58.53	1.66251	1.36682	148	0.00072	0.009072
149	GO:0046886	positive regulation of hormone biosynthetic process	15	3	0.18	20	16.6667	149	0.00072	0.009072
150	GO:0061430	bone trabecula morphogenesis	15	3	0.18	20	16.6667	150	0.00072	0.009072
151	GO:0071702	organic substance transport	2235	44	27.18	1.96868	1.61884	151	0.00073	0.00913709
152	GO:0030513	positive regulation of BMP signaling pathway	34	4	0.41	11.7647	9.7561	152	0.00074	0.00920132

## Sheet: 7-9 GOTerms_Unique WT post-EE
	GO.ID	Term	Annotated	Significant	Expected	% of GO genes	enrichment	Rank in fish.class	fish.class	Benjamini.Fish.Class
1	GO:0043062	extracellular structure organization	244	18	3.56	7.37705	5.05618	1	1.9e-08	3.591e-05
2	GO:0030198	extracellular matrix organization	204	16	2.97	7.84314	5.38721	2	5.2e-08	4.788e-05
3	GO:0001578	microtubule bundle formation	90	11	1.31	12.2222	8.39695	3	7.6e-08	4.788e-05
4	GO:0044782	cilium organization	303	18	4.42	5.94059	4.0724	4	5.1e-07	0.000240975
5	GO:0003341	cilium movement	70	9	1.02	12.8571	8.82353	5	7.7e-07	0.00029106
6	GO:0018057	peptidyl-lysine oxidation	3	3	0.04	100	75	6	3.1e-06	0.000837
7	GO:0035082	axoneme assembly	62	8	0.9	12.9032	8.88889	7	3.1e-06	0.000837
8	GO:0060271	cilium assembly	282	16	4.11	5.67376	3.89294	8	4e-06	0.000945
9	GO:0006820	anion transport	464	20	6.76	4.31034	2.95858	9	1.6e-05	0.00336
10	GO:0030199	collagen fibril organization	45	6	0.66	13.3333	9.09091	10	4.6e-05	0.008694

## Sheet: 8-1 DEGs_WTEEvsKDEE
	baseMean	log2FoldChange	lfcMLE	lfcSE	stat	pvalue	padj	ensembl	RefSeq	entrez
Dnaic2	117.581	0.61398	0.965268	0.109497	5.60726	2.05559e-08	0.000357507	ENSMUSG00000034706	NM_001034878	432611
Hist1h1c	671.166	0.583666	0.978054	0.110913	5.26236	1.42219e-07	0.00123673	ENSMUSG00000036181	NM_015786	50708
Cdhr3	123.36	0.511481	0.933812	0.112259	4.55626	5.20717e-06	0.0206089	ENSMUSG00000035860	NM_001024478	68764
Rarres2	108.718	0.503812	0.860799	0.11124	4.52905	5.92483e-06	0.0206089	ENSMUSG00000009281	NM_001347167	71660
Egr1	5476.11	-0.459121	-0.675673	0.105016	-4.3719	1.23168e-05	0.030602	ENSMUSG00000038418	NM_007913	13653
Gm28578	34.3523	0.474437	1.15174	0.111329	4.26159	2.02979e-05	0.0392246	NA	XR_386755	102639970
Vwa5b1	206.459	0.472597	0.785403	0.110783	4.26595	1.99052e-05	0.0392246	ENSMUSG00000028753	NM_029401	75718
Gm11992	63.5338	0.457464	0.766224	0.111413	4.10602	4.02534e-05	0.0487386	ENSMUSG00000040978	NM_001037928	626870
P2rx6	238.816	0.414146	0.568325	0.100655	4.11449	3.8804e-05	0.0487386	ENSMUSG00000022758	NM_001159561	18440
Pih1d2	69.0745	0.466954	0.876954	0.112894	4.13621	3.53088e-05	0.0487386	ENSMUSG00000000167	NM_028300	72614
Spry4	516.625	-0.414155	-0.572872	0.100204	-4.13314	3.57847e-05	0.0487386	ENSMUSG00000024427	NM_011898	24066

[truncated: 2 more sheets: 7-10 DEGs_WTEEvsWTSH, 7-11 DEGs_KDEEvsKDSH]
