# Supplementary material for: Experience Recruits MSK1 to Expand the Dynamic Range of Synapses and Enhance Cognition
Source: J Neurosci. 2020 Jun 10;40(24):4644–60. doi: 10.1523/JNEUROSCI.2765-19.2020 (PMC7294801; doi:10.1523/JNEUROSCI.2765-19.2020)
Supplement: Table 8-10. [file ns-JN-RM-2765-19-s13.xlsx]

## Sheet: 8-1 DEGs_WTEEvsKDEE
	baseMean	log2FoldChange	lfcMLE	lfcSE	stat	pvalue	padj	ensembl	RefSeq	entrez
Dnaic2	117.581	0.61398	0.965268	0.109497	5.60726	2.05559e-08	0.000357507	ENSMUSG00000034706	NM_001034878	432611
Hist1h1c	671.166	0.583666	0.978054	0.110913	5.26236	1.42219e-07	0.00123673	ENSMUSG00000036181	NM_015786	50708
Cdhr3	123.36	0.511481	0.933812	0.112259	4.55626	5.20717e-06	0.0206089	ENSMUSG00000035860	NM_001024478	68764
Rarres2	108.718	0.503812	0.860799	0.11124	4.52905	5.92483e-06	0.0206089	ENSMUSG00000009281	NM_001347167	71660
Egr1	5476.11	-0.459121	-0.675673	0.105016	-4.3719	1.23168e-05	0.030602	ENSMUSG00000038418	NM_007913	13653
Gm28578	34.3523	0.474437	1.15174	0.111329	4.26159	2.02979e-05	0.0392246	NA	XR_386755	102639970
Vwa5b1	206.459	0.472597	0.785403	0.110783	4.26595	1.99052e-05	0.0392246	ENSMUSG00000028753	NM_029401	75718
Gm11992	63.5338	0.457464	0.766224	0.111413	4.10602	4.02534e-05	0.0487386	ENSMUSG00000040978	NM_001037928	626870
P2rx6	238.816	0.414146	0.568325	0.100655	4.11449	3.8804e-05	0.0487386	ENSMUSG00000022758	NM_001159561	18440
Pih1d2	69.0745	0.466954	0.876954	0.112894	4.13621	3.53088e-05	0.0487386	ENSMUSG00000000167	NM_028300	72614
Spry4	516.625	-0.414155	-0.572872	0.100204	-4.13314	3.57847e-05	0.0487386	ENSMUSG00000024427	NM_011898	24066
